# Supplementary material for: Adherence to the test, treat and track strategy for malaria control among prescribers, Mfantseman Municipality, Central Region, Ghana
Source: PLoS One. 2023 Feb 21;18(2):e0279712. doi: 10.1371/journal.pone.0279712 (PMC9942999; doi:10.1371/journal.pone.0279712)
Supplement: S1 Dataset — (XLS) [file pone.0279712.s001.xls]

## Sheet: T3 Dataset
Id	health_facility	opd_no	age	sex	insurance_status	prescriber Code	pres_suspect	lab_invest	what_requested	test_result	final_diagnosis	was_antimal_given	antimal_given	other_meds	followup	T3_adhrence	adherence	id	facility_name	Age	Sex	Position	NYS	Training	last_training	Freq__training	meaning_testing	test_score	meaning_treating	treat_score	meaning_tracking	tract_score	reasons_T3_strategy	T3reason_score	test_susp__treat	freq_testing	Why_sometimes	sometimes_score	treat_all_mal_antimalarials	rec_antimals	rec_antimls_score	ask_pat_followup	how_many_followup	health_fac_type	fac_accred_NHIA	fac_func_lab	no_qual_lab_scie	logis_lab_invest	NHIA_pol_T3
1	0. MWCH	0	15	1. female	1. insured	11	1. yes	0. no	no test	no result	1. malaria	1. yea	0. Artemeter?/Lumefantrine		1. yes	0. non-adherence	0	4	0. MWCH	32	0. Male	1. Physician assistant	4	1. Yes	1	1. once a year	to confirm the presence of malaria parasite	1. correct	to cure the disease	1. correct	follow-up	1. correct	to identify adverse drug reaction, rule out other possible conditions, complete clearance of parasite	1. correct	1. Yes	0. Always			1. Yes	Artemeter Lumefantrine, Artesunate	1. correct	1. Yes	0. All patients	1. Secondary	1. Yes	1. Yes	4. >3	0. No	2. I don't know
2	0. MWCH	0	29	1. female	1. insured	11	1. yes	0. no	no test	no result	1. malaria	1. yea	0. Artemeter?/Lumefantrine		1. yes	0. non-adherence	0	4	0. MWCH	32	0. Male	1. Physician assistant	4	1. Yes	1	1. once a year	to confirm the presence of malaria parasite	1. correct	to cure the disease	1. correct	follow-up	1. correct	to identify adverse drug reaction, rule out other possible conditions, complete clearance of parasite	1. correct	1. Yes	0. Always			1. Yes	Artemeter Lumefantrine, Artesunate	1. correct	1. Yes	0. All patients	1. Secondary	1. Yes	1. Yes	4. >3	0. No	2. I don't know
3	0. MWCH	0	36	0. male	1. insured	11	1. yes	0. no	no test	no result	1. malaria	1. yea	0. Artemeter?/Lumefantrine		1. yes	0. non-adherence	0	4	0. MWCH	32	0. Male	1. Physician assistant	4	1. Yes	1	1. once a year	to confirm the presence of malaria parasite	1. correct	to cure the disease	1. correct	follow-up	1. correct	to identify adverse drug reaction, rule out other possible conditions, complete clearance of parasite	1. correct	1. Yes	0. Always			1. Yes	Artemeter Lumefantrine, Artesunate	1. correct	1. Yes	0. All patients	1. Secondary	1. Yes	1. Yes	4. >3	0. No	2. I don't know
4	0. MWCH	0	29	1. female	1. insured	11	1. yes	0. no	no test	no result	1. malaria	1. yea	0. Artemeter?/Lumefantrine		1. yes	0. non-adherence	0	4	0. MWCH	32	0. Male	1. Physician assistant	4	1. Yes	1	1. once a year	to confirm the presence of malaria parasite	1. correct	to cure the disease	1. correct	follow-up	1. correct	to identify adverse drug reaction, rule out other possible conditions, complete clearance of parasite	1. correct	1. Yes	0. Always			1. Yes	Artemeter Lumefantrine, Artesunate	1. correct	1. Yes	0. All patients	1. Secondary	1. Yes	1. Yes	4. >3	0. No	2. I don't know
5	0. MWCH	0	17	1. female	1. insured	11	1. yes	0. no	no test	no result	1. malaria	1. yea	0. Artemeter?/Lumefantrine		1. yes	0. non-adherence	0	4	0. MWCH	32	0. Male	1. Physician assistant	4	1. Yes	1	1. once a year	to confirm the presence of malaria parasite	1. correct	to cure the disease	1. correct	follow-up	1. correct	to identify adverse drug reaction, rule out other possible conditions, complete clearance of parasite	1. correct	1. Yes	0. Always			1. Yes	Artemeter Lumefantrine, Artesunate	1. correct	1. Yes	0. All patients	1. Secondary	1. Yes	1. Yes	4. >3	0. No	2. I don't know
6	0. MWCH	0	23	1. female	1. insured	16	1. yes	0. no	no test	no result	1. malaria	1. yea	0. Artemeter?/Lumefantrine		1. yes	0. non-adherence	0	13	0. MWCH	28	1. Female	0. Medical officer	3	1. Yes	0.4	1. once a year	conducting Lab investigation to confirm (or not) presence of mps	1. correct	giving appropriate medication to treat malaria	1. correct	conducting follow-up after initail treatment	1. correct	helps reduce malaria incidence and prevalence	1. correct	1. Yes	0. Always			1. Yes	Artemisinin combination therapy	1. correct	1. Yes	0. All patients	1. Secondary	1. Yes	1. Yes	4. >3	0. No	2. I don't know
7	0. MWCH	0	68	1. female	1. insured	11	1. yes	0. no	no test	no result	1. malaria	1. yea	0. Artemeter?/Lumefantrine		1. yes	0. non-adherence	0	4	0. MWCH	32	0. Male	1. Physician assistant	4	1. Yes	1	1. once a year	to confirm the presence of malaria parasite	1. correct	to cure the disease	1. correct	follow-up	1. correct	to identify adverse drug reaction, rule out other possible conditions, complete clearance of parasite	1. correct	1. Yes	0. Always			1. Yes	Artemeter Lumefantrine, Artesunate	1. correct	1. Yes	0. All patients	1. Secondary	1. Yes	1. Yes	4. >3	0. No	2. I don't know
8	0. MWCH	0	42	0. male	1. insured	11	1. yes	0. no	no test	no result	1. malaria	1. yea	0. Artemeter?/Lumefantrine		1. yes	0. non-adherence	0	4	0. MWCH	32	0. Male	1. Physician assistant	4	1. Yes	1	1. once a year	to confirm the presence of malaria parasite	1. correct	to cure the disease	1. correct	follow-up	1. correct	to identify adverse drug reaction, rule out other possible conditions, complete clearance of parasite	1. correct	1. Yes	0. Always			1. Yes	Artemeter Lumefantrine, Artesunate	1. correct	1. Yes	0. All patients	1. Secondary	1. Yes	1. Yes	4. >3	0. No	2. I don't know
9	0. MWCH	0	16	0. male	1. insured	11	1. yes	0. no	no test	no result	1. malaria	1. yea	0. Artemeter?/Lumefantrine		1. yes	0. non-adherence	0	4	0. MWCH	32	0. Male	1. Physician assistant	4	1. Yes	1	1. once a year	to confirm the presence of malaria parasite	1. correct	to cure the disease	1. correct	follow-up	1. correct	to identify adverse drug reaction, rule out other possible conditions, complete clearance of parasite	1. correct	1. Yes	0. Always			1. Yes	Artemeter Lumefantrine, Artesunate	1. correct	1. Yes	0. All patients	1. Secondary	1. Yes	1. Yes	4. >3	0. No	2. I don't know
10	0. MWCH	0	27	0. male	1. insured	11	1. yes	0. no	no test	no result	1. malaria	1. yea	0. Artemeter?/Lumefantrine		1. yes	0. non-adherence	0	4	0. MWCH	32	0. Male	1. Physician assistant	4	1. Yes	1	1. once a year	to confirm the presence of malaria parasite	1. correct	to cure the disease	1. correct	follow-up	1. correct	to identify adverse drug reaction, rule out other possible conditions, complete clearance of parasite	1. correct	1. Yes	0. Always			1. Yes	Artemeter Lumefantrine, Artesunate	1. correct	1. Yes	0. All patients	1. Secondary	1. Yes	1. Yes	4. >3	0. No	2. I don't know
11	0. MWCH	0	42	1. female	1. insured	11	1. yes	0. no	no test	no result	1. malaria	1. yea	0. Artemeter?/Lumefantrine		1. yes	0. non-adherence	0	4	0. MWCH	32	0. Male	1. Physician assistant	4	1. Yes	1	1. once a year	to confirm the presence of malaria parasite	1. correct	to cure the disease	1. correct	follow-up	1. correct	to identify adverse drug reaction, rule out other possible conditions, complete clearance of parasite	1. correct	1. Yes	0. Always			1. Yes	Artemeter Lumefantrine, Artesunate	1. correct	1. Yes	0. All patients	1. Secondary	1. Yes	1. Yes	4. >3	0. No	2. I don't know
12	0. MWCH	0	12	0. male	1. insured	18	1. yes	0. no	no test	no result	1. malaria	1. yea	0. Artemeter?/Lumefantrine		1. yes	0. non-adherence	0	11	0. MWCH	37	0. Male	1. Physician assistant	13	1. Yes	4	1. once a year	doing investigation to find malaria parasites in blood sample of patient	1. correct	qlleviating symptoms of disease and preventing its complications	1. correct	to follow up on treated patients to know if indeed symptoms are alleviated and know if parasite count is within limits	1. correct	reduce cost of malaria management, prevent misdiagnosis, prevent drud resistance	1. correct	1. Yes	0. Always			1. Yes	Arthemether lumefantrine, Artesunate amodiaquine, Quinine, Artesunate	1. correct	1. Yes	0. All patients	1. Secondary	1. Yes	1. Yes	4. >3	0. No	1. Yes
13	0. MWCH	0	24	1. female	1. insured	18	1. yes	0. no	no test	no result	1. malaria	1. yea	0. Artemeter?/Lumefantrine		1. yes	0. non-adherence	0	11	0. MWCH	37	0. Male	1. Physician assistant	13	1. Yes	4	1. once a year	doing investigation to find malaria parasites in blood sample of patient	1. correct	qlleviating symptoms of disease and preventing its complications	1. correct	to follow up on treated patients to know if indeed symptoms are alleviated and know if parasite count is within limits	1. correct	reduce cost of malaria management, prevent misdiagnosis, prevent drud resistance	1. correct	1. Yes	0. Always			1. Yes	Arthemether lumefantrine, Artesunate amodiaquine, Quinine, Artesunate	1. correct	1. Yes	0. All patients	1. Secondary	1. Yes	1. Yes	4. >3	0. No	1. Yes
14	0. MWCH	0	17	0. male	0. not insured	11	1. yes	0. no	no test	no result	1. malaria	1. yea	0. Artemeter?/Lumefantrine		1. yes	0. non-adherence	0	4	0. MWCH	32	0. Male	1. Physician assistant	4	1. Yes	1	1. once a year	to confirm the presence of malaria parasite	1. correct	to cure the disease	1. correct	follow-up	1. correct	to identify adverse drug reaction, rule out other possible conditions, complete clearance of parasite	1. correct	1. Yes	0. Always			1. Yes	Artemeter Lumefantrine, Artesunate	1. correct	1. Yes	0. All patients	1. Secondary	1. Yes	1. Yes	4. >3	0. No	2. I don't know
15	0. MWCH	0	37	1. female	0. not insured	11	1. yes	0. no	no test	no result	1. malaria	1. yea	0. Artemeter?/Lumefantrine		1. yes	0. non-adherence	0	4	0. MWCH	32	0. Male	1. Physician assistant	4	1. Yes	1	1. once a year	to confirm the presence of malaria parasite	1. correct	to cure the disease	1. correct	follow-up	1. correct	to identify adverse drug reaction, rule out other possible conditions, complete clearance of parasite	1. correct	1. Yes	0. Always			1. Yes	Artemeter Lumefantrine, Artesunate	1. correct	1. Yes	0. All patients	1. Secondary	1. Yes	1. Yes	4. >3	0. No	2. I don't know
16	0. MWCH	0	17	0. male	1. insured	18	1. yes	0. no	no test	no result	1. malaria	1. yea	0. Artemeter?/Lumefantrine		1. yes	0. non-adherence	0	11	0. MWCH	37	0. Male	1. Physician assistant	13	1. Yes	4	1. once a year	doing investigation to find malaria parasites in blood sample of patient	1. correct	qlleviating symptoms of disease and preventing its complications	1. correct	to follow up on treated patients to know if indeed symptoms are alleviated and know if parasite count is within limits	1. correct	reduce cost of malaria management, prevent misdiagnosis, prevent drud resistance	1. correct	1. Yes	0. Always			1. Yes	Arthemether lumefantrine, Artesunate amodiaquine, Quinine, Artesunate	1. correct	1. Yes	0. All patients	1. Secondary	1. Yes	1. Yes	4. >3	0. No	1. Yes
17	0. MWCH	0	60	1. female	1. insured	18	1. yes	0. no	no test	no result	1. malaria	1. yea	0. Artemeter?/Lumefantrine		1. yes	0. non-adherence	0	11	0. MWCH	37	0. Male	1. Physician assistant	13	1. Yes	4	1. once a year	doing investigation to find malaria parasites in blood sample of patient	1. correct	qlleviating symptoms of disease and preventing its complications	1. correct	to follow up on treated patients to know if indeed symptoms are alleviated and know if parasite count is within limits	1. correct	reduce cost of malaria management, prevent misdiagnosis, prevent drud resistance	1. correct	1. Yes	0. Always			1. Yes	Arthemether lumefantrine, Artesunate amodiaquine, Quinine, Artesunate	1. correct	1. Yes	0. All patients	1. Secondary	1. Yes	1. Yes	4. >3	0. No	1. Yes
18	0. MWCH	0	35	1. female	1. insured	11	1. yes	0. no	no test	no result	1. malaria	1. yea	0. Artemeter?/Lumefantrine		1. yes	0. non-adherence	0	4	0. MWCH	32	0. Male	1. Physician assistant	4	1. Yes	1	1. once a year	to confirm the presence of malaria parasite	1. correct	to cure the disease	1. correct	follow-up	1. correct	to identify adverse drug reaction, rule out other possible conditions, complete clearance of parasite	1. correct	1. Yes	0. Always			1. Yes	Artemeter Lumefantrine, Artesunate	1. correct	1. Yes	0. All patients	1. Secondary	1. Yes	1. Yes	4. >3	0. No	2. I don't know
19	0. MWCH	0	12	0. male	1. insured	17	1. yes	0. no	no test	no result	1. malaria	1. yea	0. Artemeter?/Lumefantrine		1. yes	0. non-adherence	0	15	0. MWCH	30	0. Male	0. Medical officer	2	1. Yes	1	2. twice a year	testing for malaria parasites in the blood	1. correct	after confirming that there is parasitemia, you want to treat with antimalarials	1. correct	after treating a person with antimalarials you follow up to know if the person is free from parasite	1. correct	prevents treating for malaria even when the person does not have malaria, reduces over diagnosing, helps clinician think of other diagnosis	1. correct	1. Yes	0. Always			1. Yes	Arthemether lumefantrine, Artesunate amodiaquine, Quinine, Artesunate	1. correct	1. Yes	0. All patients	1. Secondary	1. Yes	1. Yes	4. >3	0. No	0. No
20	0. MWCH	0	23	0. male	0. not insured	18	1. yes	0. no	no test	no result	1. malaria	1. yea	0. Artemeter?/Lumefantrine		1. yes	0. non-adherence	0	11	0. MWCH	37	0. Male	1. Physician assistant	13	1. Yes	4	1. once a year	doing investigation to find malaria parasites in blood sample of patient	1. correct	qlleviating symptoms of disease and preventing its complications	1. correct	to follow up on treated patients to know if indeed symptoms are alleviated and know if parasite count is within limits	1. correct	reduce cost of malaria management, prevent misdiagnosis, prevent drud resistance	1. correct	1. Yes	0. Always			1. Yes	Arthemether lumefantrine, Artesunate amodiaquine, Quinine, Artesunate	1. correct	1. Yes	0. All patients	1. Secondary	1. Yes	1. Yes	4. >3	0. No	1. Yes
21	0. MWCH	0	34	1. female	1. insured	17	1. yes	0. no	no test	no result	1. malaria	1. yea	0. Artemeter?/Lumefantrine		1. yes	0. non-adherence	0	15	0. MWCH	30	0. Male	0. Medical officer	2	1. Yes	1	2. twice a year	testing for malaria parasites in the blood	1. correct	after confirming that there is parasitemia, you want to treat with antimalarials	1. correct	after treating a person with antimalarials you follow up to know if the person is free from parasite	1. correct	prevents treating for malaria even when the person does not have malaria, reduces over diagnosing, helps clinician think of other diagnosis	1. correct	1. Yes	0. Always			1. Yes	Arthemether lumefantrine, Artesunate amodiaquine, Quinine, Artesunate	1. correct	1. Yes	0. All patients	1. Secondary	1. Yes	1. Yes	4. >3	0. No	0. No
22	0. MWCH	0	33	1. female	1. insured	18	1. yes	0. no	no test	no result	1. malaria	1. yea	0. Artemeter?/Lumefantrine		1. yes	0. non-adherence	0	11	0. MWCH	37	0. Male	1. Physician assistant	13	1. Yes	4	1. once a year	doing investigation to find malaria parasites in blood sample of patient	1. correct	qlleviating symptoms of disease and preventing its complications	1. correct	to follow up on treated patients to know if indeed symptoms are alleviated and know if parasite count is within limits	1. correct	reduce cost of malaria management, prevent misdiagnosis, prevent drud resistance	1. correct	1. Yes	0. Always			1. Yes	Arthemether lumefantrine, Artesunate amodiaquine, Quinine, Artesunate	1. correct	1. Yes	0. All patients	1. Secondary	1. Yes	1. Yes	4. >3	0. No	1. Yes
23	0. MWCH	0	54	0. male	1. insured	11	1. yes	0. no	no test	no result	1. malaria	1. yea	0. Artemeter?/Lumefantrine		1. yes	0. non-adherence	0	4	0. MWCH	32	0. Male	1. Physician assistant	4	1. Yes	1	1. once a year	to confirm the presence of malaria parasite	1. correct	to cure the disease	1. correct	follow-up	1. correct	to identify adverse drug reaction, rule out other possible conditions, complete clearance of parasite	1. correct	1. Yes	0. Always			1. Yes	Artemeter Lumefantrine, Artesunate	1. correct	1. Yes	0. All patients	1. Secondary	1. Yes	1. Yes	4. >3	0. No	2. I don't know
24	0. MWCH	0	24	1. female	1. insured	17	1. yes	0. no	no test	no result	1. malaria	1. yea	0. Artemeter?/Lumefantrine		1. yes	0. non-adherence	0	15	0. MWCH	30	0. Male	0. Medical officer	2	1. Yes	1	2. twice a year	testing for malaria parasites in the blood	1. correct	after confirming that there is parasitemia, you want to treat with antimalarials	1. correct	after treating a person with antimalarials you follow up to know if the person is free from parasite	1. correct	prevents treating for malaria even when the person does not have malaria, reduces over diagnosing, helps clinician think of other diagnosis	1. correct	1. Yes	0. Always			1. Yes	Arthemether lumefantrine, Artesunate amodiaquine, Quinine, Artesunate	1. correct	1. Yes	0. All patients	1. Secondary	1. Yes	1. Yes	4. >3	0. No	0. No
25	0. MWCH	0	14	1. female	1. insured	11	1. yes	0. no	no test	no result	1. malaria	1. yea	0. Artemeter?/Lumefantrine		1. yes	0. non-adherence	0	4	0. MWCH	32	0. Male	1. Physician assistant	4	1. Yes	1	1. once a year	to confirm the presence of malaria parasite	1. correct	to cure the disease	1. correct	follow-up	1. correct	to identify adverse drug reaction, rule out other possible conditions, complete clearance of parasite	1. correct	1. Yes	0. Always			1. Yes	Artemeter Lumefantrine, Artesunate	1. correct	1. Yes	0. All patients	1. Secondary	1. Yes	1. Yes	4. >3	0. No	2. I don't know
26	0. MWCH	0	38	1. female	1. insured	11	1. yes	0. no	no test	no result	1. malaria	1. yea	0. Artemeter?/Lumefantrine		1. yes	0. non-adherence	0	4	0. MWCH	32	0. Male	1. Physician assistant	4	1. Yes	1	1. once a year	to confirm the presence of malaria parasite	1. correct	to cure the disease	1. correct	follow-up	1. correct	to identify adverse drug reaction, rule out other possible conditions, complete clearance of parasite	1. correct	1. Yes	0. Always			1. Yes	Artemeter Lumefantrine, Artesunate	1. correct	1. Yes	0. All patients	1. Secondary	1. Yes	1. Yes	4. >3	0. No	2. I don't know
27	0. MWCH	0	2	0. male	1. insured	17	1. yes	0. no	no test	no result	1. malaria	1. yea	0. Artemeter?/Lumefantrine		1. yes	0. non-adherence	0	15	0. MWCH	30	0. Male	0. Medical officer	2	1. Yes	1	2. twice a year	testing for malaria parasites in the blood	1. correct	after confirming that there is parasitemia, you want to treat with antimalarials	1. correct	after treating a person with antimalarials you follow up to know if the person is free from parasite	1. correct	prevents treating for malaria even when the person does not have malaria, reduces over diagnosing, helps clinician think of other diagnosis	1. correct	1. Yes	0. Always			1. Yes	Arthemether lumefantrine, Artesunate amodiaquine, Quinine, Artesunate	1. correct	1. Yes	0. All patients	1. Secondary	1. Yes	1. Yes	4. >3	0. No	0. No
28	0. MWCH	0	21	0. male	1. insured	11	1. yes	0. no	no test	no result	1. malaria	1. yea	0. Artemeter?/Lumefantrine		1. yes	0. non-adherence	0	4	0. MWCH	32	0. Male	1. Physician assistant	4	1. Yes	1	1. once a year	to confirm the presence of malaria parasite	1. correct	to cure the disease	1. correct	follow-up	1. correct	to identify adverse drug reaction, rule out other possible conditions, complete clearance of parasite	1. correct	1. Yes	0. Always			1. Yes	Artemeter Lumefantrine, Artesunate	1. correct	1. Yes	0. All patients	1. Secondary	1. Yes	1. Yes	4. >3	0. No	2. I don't know
29	0. MWCH	0	44	1. female	1. insured	11	1. yes	0. no	no test	no result	1. malaria	1. yea	0. Artemeter?/Lumefantrine		1. yes	0. non-adherence	0	4	0. MWCH	32	0. Male	1. Physician assistant	4	1. Yes	1	1. once a year	to confirm the presence of malaria parasite	1. correct	to cure the disease	1. correct	follow-up	1. correct	to identify adverse drug reaction, rule out other possible conditions, complete clearance of parasite	1. correct	1. Yes	0. Always			1. Yes	Artemeter Lumefantrine, Artesunate	1. correct	1. Yes	0. All patients	1. Secondary	1. Yes	1. Yes	4. >3	0. No	2. I don't know
30	0. MWCH	0	37	1. female	1. insured	11	1. yes	0. no	no test	no result	1. malaria	1. yea	0. Artemeter?/Lumefantrine		1. yes	0. non-adherence	0	4	0. MWCH	32	0. Male	1. Physician assistant	4	1. Yes	1	1. once a year	to confirm the presence of malaria parasite	1. correct	to cure the disease	1. correct	follow-up	1. correct	to identify adverse drug reaction, rule out other possible conditions, complete clearance of parasite	1. correct	1. Yes	0. Always			1. Yes	Artemeter Lumefantrine, Artesunate	1. correct	1. Yes	0. All patients	1. Secondary	1. Yes	1. Yes	4. >3	0. No	2. I don't know
31	0. MWCH	0	13	0. male	0. not insured	11	1. yes	0. no	no test	no result	1. malaria	1. yea	0. Artemeter?/Lumefantrine		1. yes	0. non-adherence	0	4	0. MWCH	32	0. Male	1. Physician assistant	4	1. Yes	1	1. once a year	to confirm the presence of malaria parasite	1. correct	to cure the disease	1. correct	follow-up	1. correct	to identify adverse drug reaction, rule out other possible conditions, complete clearance of parasite	1. correct	1. Yes	0. Always			1. Yes	Artemeter Lumefantrine, Artesunate	1. correct	1. Yes	0. All patients	1. Secondary	1. Yes	1. Yes	4. >3	0. No	2. I don't know
32	0. MWCH	0	45	1. female	1. insured	11	1. yes	0. no	no test	no result	1. malaria	1. yea	0. Artemeter?/Lumefantrine		1. yes	0. non-adherence	0	4	0. MWCH	32	0. Male	1. Physician assistant	4	1. Yes	1	1. once a year	to confirm the presence of malaria parasite	1. correct	to cure the disease	1. correct	follow-up	1. correct	to identify adverse drug reaction, rule out other possible conditions, complete clearance of parasite	1. correct	1. Yes	0. Always			1. Yes	Artemeter Lumefantrine, Artesunate	1. correct	1. Yes	0. All patients	1. Secondary	1. Yes	1. Yes	4. >3	0. No	2. I don't know
33	0. MWCH	0	17	1. female	1. insured	11	1. yes	0. no	no test	no result	1. malaria	1. yea	0. Artemeter?/Lumefantrine		1. yes	0. non-adherence	0	4	0. MWCH	32	0. Male	1. Physician assistant	4	1. Yes	1	1. once a year	to confirm the presence of malaria parasite	1. correct	to cure the disease	1. correct	follow-up	1. correct	to identify adverse drug reaction, rule out other possible conditions, complete clearance of parasite	1. correct	1. Yes	0. Always			1. Yes	Artemeter Lumefantrine, Artesunate	1. correct	1. Yes	0. All patients	1. Secondary	1. Yes	1. Yes	4. >3	0. No	2. I don't know
34	0. MWCH	0	13	0. male	1. insured	11	1. yes	0. no	no test	no result	1. malaria	1. yea	0. Artemeter?/Lumefantrine		1. yes	0. non-adherence	0	4	0. MWCH	32	0. Male	1. Physician assistant	4	1. Yes	1	1. once a year	to confirm the presence of malaria parasite	1. correct	to cure the disease	1. correct	follow-up	1. correct	to identify adverse drug reaction, rule out other possible conditions, complete clearance of parasite	1. correct	1. Yes	0. Always			1. Yes	Artemeter Lumefantrine, Artesunate	1. correct	1. Yes	0. All patients	1. Secondary	1. Yes	1. Yes	4. >3	0. No	2. I don't know
35	0. MWCH	0	54	1. female	1. insured	11	1. yes	0. no	no test	no result	1. malaria	1. yea	0. Artemeter?/Lumefantrine		1. yes	0. non-adherence	0	4	0. MWCH	32	0. Male	1. Physician assistant	4	1. Yes	1	1. once a year	to confirm the presence of malaria parasite	1. correct	to cure the disease	1. correct	follow-up	1. correct	to identify adverse drug reaction, rule out other possible conditions, complete clearance of parasite	1. correct	1. Yes	0. Always			1. Yes	Artemeter Lumefantrine, Artesunate	1. correct	1. Yes	0. All patients	1. Secondary	1. Yes	1. Yes	4. >3	0. No	2. I don't know
36	0. MWCH	0	82	0. male	1. insured	11	1. yes	0. no	no test	no result	1. malaria	1. yea	0. Artemeter?/Lumefantrine		1. yes	0. non-adherence	0	4	0. MWCH	32	0. Male	1. Physician assistant	4	1. Yes	1	1. once a year	to confirm the presence of malaria parasite	1. correct	to cure the disease	1. correct	follow-up	1. correct	to identify adverse drug reaction, rule out other possible conditions, complete clearance of parasite	1. correct	1. Yes	0. Always			1. Yes	Artemeter Lumefantrine, Artesunate	1. correct	1. Yes	0. All patients	1. Secondary	1. Yes	1. Yes	4. >3	0. No	2. I don't know
37	0. MWCH	0	36	1. female	1. insured	11	1. yes	0. no	no test	no result	1. malaria	1. yea	0. Artemeter?/Lumefantrine		1. yes	0. non-adherence	0	4	0. MWCH	32	0. Male	1. Physician assistant	4	1. Yes	1	1. once a year	to confirm the presence of malaria parasite	1. correct	to cure the disease	1. correct	follow-up	1. correct	to identify adverse drug reaction, rule out other possible conditions, complete clearance of parasite	1. correct	1. Yes	0. Always			1. Yes	Artemeter Lumefantrine, Artesunate	1. correct	1. Yes	0. All patients	1. Secondary	1. Yes	1. Yes	4. >3	0. No	2. I don't know
38	0. MWCH	0	78	1. female	1. insured	11	1. yes	0. no	no test	no result	1. malaria	1. yea	0. Artemeter?/Lumefantrine		1. yes	0. non-adherence	0	4	0. MWCH	32	0. Male	1. Physician assistant	4	1. Yes	1	1. once a year	to confirm the presence of malaria parasite	1. correct	to cure the disease	1. correct	follow-up	1. correct	to identify adverse drug reaction, rule out other possible conditions, complete clearance of parasite	1. correct	1. Yes	0. Always			1. Yes	Artemeter Lumefantrine, Artesunate	1. correct	1. Yes	0. All patients	1. Secondary	1. Yes	1. Yes	4. >3	0. No	2. I don't know
39	0. MWCH	0	16	1. female	1. insured	17	1. yes	0. no	no test	no result	1. malaria	1. yea	0. Artemeter?/Lumefantrine		1. yes	0. non-adherence	0	15	0. MWCH	30	0. Male	0. Medical officer	2	1. Yes	1	2. twice a year	testing for malaria parasites in the blood	1. correct	after confirming that there is parasitemia, you want to treat with antimalarials	1. correct	after treating a person with antimalarials you follow up to know if the person is free from parasite	1. correct	prevents treating for malaria even when the person does not have malaria, reduces over diagnosing, helps clinician think of other diagnosis	1. correct	1. Yes	0. Always			1. Yes	Arthemether lumefantrine, Artesunate amodiaquine, Quinine, Artesunate	1. correct	1. Yes	0. All patients	1. Secondary	1. Yes	1. Yes	4. >3	0. No	0. No
40	0. MWCH	0	17	1. female	1. insured	11	1. yes	0. no	no test	no result	1. malaria	1. yea	0. Artemeter?/Lumefantrine		1. yes	0. non-adherence	0	4	0. MWCH	32	0. Male	1. Physician assistant	4	1. Yes	1	1. once a year	to confirm the presence of malaria parasite	1. correct	to cure the disease	1. correct	follow-up	1. correct	to identify adverse drug reaction, rule out other possible conditions, complete clearance of parasite	1. correct	1. Yes	0. Always			1. Yes	Artemeter Lumefantrine, Artesunate	1. correct	1. Yes	0. All patients	1. Secondary	1. Yes	1. Yes	4. >3	0. No	2. I don't know
41	0. MWCH	0	9	0. male	1. insured	11	1. yes	0. no	no test	no result	1. malaria	1. yea	0. Artemeter?/Lumefantrine		1. yes	0. non-adherence	0	4	0. MWCH	32	0. Male	1. Physician assistant	4	1. Yes	1	1. once a year	to confirm the presence of malaria parasite	1. correct	to cure the disease	1. correct	follow-up	1. correct	to identify adverse drug reaction, rule out other possible conditions, complete clearance of parasite	1. correct	1. Yes	0. Always			1. Yes	Artemeter Lumefantrine, Artesunate	1. correct	1. Yes	0. All patients	1. Secondary	1. Yes	1. Yes	4. >3	0. No	2. I don't know
42	0. MWCH	0	39	1. female	1. insured	17	1. yes	0. no	no test	no result	1. malaria	1. yea	0. Artemeter?/Lumefantrine		1. yes	0. non-adherence	0	15	0. MWCH	30	0. Male	0. Medical officer	2	1. Yes	1	2. twice a year	testing for malaria parasites in the blood	1. correct	after confirming that there is parasitemia, you want to treat with antimalarials	1. correct	after treating a person with antimalarials you follow up to know if the person is free from parasite	1. correct	prevents treating for malaria even when the person does not have malaria, reduces over diagnosing, helps clinician think of other diagnosis	1. correct	1. Yes	0. Always			1. Yes	Arthemether lumefantrine, Artesunate amodiaquine, Quinine, Artesunate	1. correct	1. Yes	0. All patients	1. Secondary	1. Yes	1. Yes	4. >3	0. No	0. No
43	0. MWCH	0	3	1. female	1. insured	11	1. yes	0. no	no test	no result	1. malaria	1. yea	0. Artemeter?/Lumefantrine		1. yes	0. non-adherence	0	4	0. MWCH	32	0. Male	1. Physician assistant	4	1. Yes	1	1. once a year	to confirm the presence of malaria parasite	1. correct	to cure the disease	1. correct	follow-up	1. correct	to identify adverse drug reaction, rule out other possible conditions, complete clearance of parasite	1. correct	1. Yes	0. Always			1. Yes	Artemeter Lumefantrine, Artesunate	1. correct	1. Yes	0. All patients	1. Secondary	1. Yes	1. Yes	4. >3	0. No	2. I don't know
44	0. MWCH	0	73	1. female	1. insured	11	1. yes	0. no	no test	no result	1. malaria	1. yea	0. Artemeter?/Lumefantrine		1. yes	0. non-adherence	0	4	0. MWCH	32	0. Male	1. Physician assistant	4	1. Yes	1	1. once a year	to confirm the presence of malaria parasite	1. correct	to cure the disease	1. correct	follow-up	1. correct	to identify adverse drug reaction, rule out other possible conditions, complete clearance of parasite	1. correct	1. Yes	0. Always			1. Yes	Artemeter Lumefantrine, Artesunate	1. correct	1. Yes	0. All patients	1. Secondary	1. Yes	1. Yes	4. >3	0. No	2. I don't know
45	0. MWCH	0	14	1. female	1. insured	11	1. yes	0. no	no test	no result	1. malaria	1. yea	0. Artemeter?/Lumefantrine		1. yes	0. non-adherence	0	4	0. MWCH	32	0. Male	1. Physician assistant	4	1. Yes	1	1. once a year	to confirm the presence of malaria parasite	1. correct	to cure the disease	1. correct	follow-up	1. correct	to identify adverse drug reaction, rule out other possible conditions, complete clearance of parasite	1. correct	1. Yes	0. Always			1. Yes	Artemeter Lumefantrine, Artesunate	1. correct	1. Yes	0. All patients	1. Secondary	1. Yes	1. Yes	4. >3	0. No	2. I don't know
46	0. MWCH	0	27	1. female	1. insured	11	1. yes	0. no	no test	no result	1. malaria	1. yea	0. Artemeter?/Lumefantrine		1. yes	0. non-adherence	0	4	0. MWCH	32	0. Male	1. Physician assistant	4	1. Yes	1	1. once a year	to confirm the presence of malaria parasite	1. correct	to cure the disease	1. correct	follow-up	1. correct	to identify adverse drug reaction, rule out other possible conditions, complete clearance of parasite	1. correct	1. Yes	0. Always			1. Yes	Artemeter Lumefantrine, Artesunate	1. correct	1. Yes	0. All patients	1. Secondary	1. Yes	1. Yes	4. >3	0. No	2. I don't know
47	0. MWCH	0	22	1. female	1. insured	11	1. yes	0. no	no test	no result	1. malaria	1. yea	0. Artemeter?/Lumefantrine		1. yes	0. non-adherence	0	4	0. MWCH	32	0. Male	1. Physician assistant	4	1. Yes	1	1. once a year	to confirm the presence of malaria parasite	1. correct	to cure the disease	1. correct	follow-up	1. correct	to identify adverse drug reaction, rule out other possible conditions, complete clearance of parasite	1. correct	1. Yes	0. Always			1. Yes	Artemeter Lumefantrine, Artesunate	1. correct	1. Yes	0. All patients	1. Secondary	1. Yes	1. Yes	4. >3	0. No	2. I don't know
48	0. MWCH	0	71	0. male	1. insured	18	1. yes	0. no	no test	no result	1. malaria	1. yea	0. Artemeter?/Lumefantrine		1. yes	0. non-adherence	0	11	0. MWCH	37	0. Male	1. Physician assistant	13	1. Yes	4	1. once a year	doing investigation to find malaria parasites in blood sample of patient	1. correct	qlleviating symptoms of disease and preventing its complications	1. correct	to follow up on treated patients to know if indeed symptoms are alleviated and know if parasite count is within limits	1. correct	reduce cost of malaria management, prevent misdiagnosis, prevent drud resistance	1. correct	1. Yes	0. Always			1. Yes	Arthemether lumefantrine, Artesunate amodiaquine, Quinine, Artesunate	1. correct	1. Yes	0. All patients	1. Secondary	1. Yes	1. Yes	4. >3	0. No	1. Yes
49	0. MWCH	0	49	1. female	1. insured	18	1. yes	0. no	no test	no result	1. malaria	1. yea	0. Artemeter?/Lumefantrine		1. yes	0. non-adherence	0	11	0. MWCH	37	0. Male	1. Physician assistant	13	1. Yes	4	1. once a year	doing investigation to find malaria parasites in blood sample of patient	1. correct	qlleviating symptoms of disease and preventing its complications	1. correct	to follow up on treated patients to know if indeed symptoms are alleviated and know if parasite count is within limits	1. correct	reduce cost of malaria management, prevent misdiagnosis, prevent drud resistance	1. correct	1. Yes	0. Always			1. Yes	Arthemether lumefantrine, Artesunate amodiaquine, Quinine, Artesunate	1. correct	1. Yes	0. All patients	1. Secondary	1. Yes	1. Yes	4. >3	0. No	1. Yes
50	0. MWCH	0	58	1. female	1. insured	18	1. yes	0. no	no test	no result	1. malaria	1. yea	0. Artemeter?/Lumefantrine		1. yes	0. non-adherence	0	11	0. MWCH	37	0. Male	1. Physician assistant	13	1. Yes	4	1. once a year	doing investigation to find malaria parasites in blood sample of patient	1. correct	qlleviating symptoms of disease and preventing its complications	1. correct	to follow up on treated patients to know if indeed symptoms are alleviated and know if parasite count is within limits	1. correct	reduce cost of malaria management, prevent misdiagnosis, prevent drud resistance	1. correct	1. Yes	0. Always			1. Yes	Arthemether lumefantrine, Artesunate amodiaquine, Quinine, Artesunate	1. correct	1. Yes	0. All patients	1. Secondary	1. Yes	1. Yes	4. >3	0. No	1. Yes
51	0. MWCH	0	49	1. female	1. insured	17	1. yes	0. no	no test	no result	1. malaria	1. yea	0. Artemeter?/Lumefantrine		1. yes	0. non-adherence	0	15	0. MWCH	30	0. Male	0. Medical officer	2	1. Yes	1	2. twice a year	testing for malaria parasites in the blood	1. correct	after confirming that there is parasitemia, you want to treat with antimalarials	1. correct	after treating a person with antimalarials you follow up to know if the person is free from parasite	1. correct	prevents treating for malaria even when the person does not have malaria, reduces over diagnosing, helps clinician think of other diagnosis	1. correct	1. Yes	0. Always			1. Yes	Arthemether lumefantrine, Artesunate amodiaquine, Quinine, Artesunate	1. correct	1. Yes	0. All patients	1. Secondary	1. Yes	1. Yes	4. >3	0. No	0. No
52	0. MWCH	0	57	1. female	1. insured	17	1. yes	0. no	no test	no result	1. malaria	1. yea	0. Artemeter?/Lumefantrine		1. yes	0. non-adherence	0	15	0. MWCH	30	0. Male	0. Medical officer	2	1. Yes	1	2. twice a year	testing for malaria parasites in the blood	1. correct	after confirming that there is parasitemia, you want to treat with antimalarials	1. correct	after treating a person with antimalarials you follow up to know if the person is free from parasite	1. correct	prevents treating for malaria even when the person does not have malaria, reduces over diagnosing, helps clinician think of other diagnosis	1. correct	1. Yes	0. Always			1. Yes	Arthemether lumefantrine, Artesunate amodiaquine, Quinine, Artesunate	1. correct	1. Yes	0. All patients	1. Secondary	1. Yes	1. Yes	4. >3	0. No	0. No
53	0. MWCH	0	61	1. female	1. insured	18	1. yes	0. no	no test	no result	1. malaria	1. yea	0. Artemeter?/Lumefantrine		1. yes	0. non-adherence	0	11	0. MWCH	37	0. Male	1. Physician assistant	13	1. Yes	4	1. once a year	doing investigation to find malaria parasites in blood sample of patient	1. correct	qlleviating symptoms of disease and preventing its complications	1. correct	to follow up on treated patients to know if indeed symptoms are alleviated and know if parasite count is within limits	1. correct	reduce cost of malaria management, prevent misdiagnosis, prevent drud resistance	1. correct	1. Yes	0. Always			1. Yes	Arthemether lumefantrine, Artesunate amodiaquine, Quinine, Artesunate	1. correct	1. Yes	0. All patients	1. Secondary	1. Yes	1. Yes	4. >3	0. No	1. Yes
54	0. MWCH	0	5	1. female	1. insured	18	1. yes	0. no	no test	no result	1. malaria	1. yea	0. Artemeter?/Lumefantrine		1. yes	0. non-adherence	0	11	0. MWCH	37	0. Male	1. Physician assistant	13	1. Yes	4	1. once a year	doing investigation to find malaria parasites in blood sample of patient	1. correct	qlleviating symptoms of disease and preventing its complications	1. correct	to follow up on treated patients to know if indeed symptoms are alleviated and know if parasite count is within limits	1. correct	reduce cost of malaria management, prevent misdiagnosis, prevent drud resistance	1. correct	1. Yes	0. Always			1. Yes	Arthemether lumefantrine, Artesunate amodiaquine, Quinine, Artesunate	1. correct	1. Yes	0. All patients	1. Secondary	1. Yes	1. Yes	4. >3	0. No	1. Yes
55	0. MWCH	0	13	0. male	1. insured	11	1. yes	0. no	no test	no result	1. malaria	1. yea	0. Artemeter?/Lumefantrine		1. yes	0. non-adherence	0	4	0. MWCH	32	0. Male	1. Physician assistant	4	1. Yes	1	1. once a year	to confirm the presence of malaria parasite	1. correct	to cure the disease	1. correct	follow-up	1. correct	to identify adverse drug reaction, rule out other possible conditions, complete clearance of parasite	1. correct	1. Yes	0. Always			1. Yes	Artemeter Lumefantrine, Artesunate	1. correct	1. Yes	0. All patients	1. Secondary	1. Yes	1. Yes	4. >3	0. No	2. I don't know
56	0. MWCH	0	11	0. male	1. insured	11	1. yes	0. no	no test	no result	1. malaria	1. yea	0. Artemeter?/Lumefantrine		1. yes	0. non-adherence	0	4	0. MWCH	32	0. Male	1. Physician assistant	4	1. Yes	1	1. once a year	to confirm the presence of malaria parasite	1. correct	to cure the disease	1. correct	follow-up	1. correct	to identify adverse drug reaction, rule out other possible conditions, complete clearance of parasite	1. correct	1. Yes	0. Always			1. Yes	Artemeter Lumefantrine, Artesunate	1. correct	1. Yes	0. All patients	1. Secondary	1. Yes	1. Yes	4. >3	0. No	2. I don't know
57	0. MWCH	0	34	0. male	1. insured	11	1. yes	0. no	no test	no result	1. malaria	1. yea	0. Artemeter?/Lumefantrine		1. yes	0. non-adherence	0	4	0. MWCH	32	0. Male	1. Physician assistant	4	1. Yes	1	1. once a year	to confirm the presence of malaria parasite	1. correct	to cure the disease	1. correct	follow-up	1. correct	to identify adverse drug reaction, rule out other possible conditions, complete clearance of parasite	1. correct	1. Yes	0. Always			1. Yes	Artemeter Lumefantrine, Artesunate	1. correct	1. Yes	0. All patients	1. Secondary	1. Yes	1. Yes	4. >3	0. No	2. I don't know
58	0. MWCH	0	36	0. male	1. insured	11	1. yes	0. no	no test	no result	1. malaria	1. yea	0. Artemeter?/Lumefantrine		1. yes	0. non-adherence	0	4	0. MWCH	32	0. Male	1. Physician assistant	4	1. Yes	1	1. once a year	to confirm the presence of malaria parasite	1. correct	to cure the disease	1. correct	follow-up	1. correct	to identify adverse drug reaction, rule out other possible conditions, complete clearance of parasite	1. correct	1. Yes	0. Always			1. Yes	Artemeter Lumefantrine, Artesunate	1. correct	1. Yes	0. All patients	1. Secondary	1. Yes	1. Yes	4. >3	0. No	2. I don't know
59	0. MWCH	0	69	1. female	0. not insured	11	1. yes	0. no	no test	no result	1. malaria	1. yea	0. Artemeter?/Lumefantrine		1. yes	0. non-adherence	0	4	0. MWCH	32	0. Male	1. Physician assistant	4	1. Yes	1	1. once a year	to confirm the presence of malaria parasite	1. correct	to cure the disease	1. correct	follow-up	1. correct	to identify adverse drug reaction, rule out other possible conditions, complete clearance of parasite	1. correct	1. Yes	0. Always			1. Yes	Artemeter Lumefantrine, Artesunate	1. correct	1. Yes	0. All patients	1. Secondary	1. Yes	1. Yes	4. >3	0. No	2. I don't know
60	0. MWCH	0	50	1. female	1. insured	15	1. yes	0. no	no test	no result	1. malaria	1. yea	0. Artemeter?/Lumefantrine		1. yes	0. non-adherence	0	9	0. MWCH	33	0. Male	0. Medical officer	6	1. Yes	1	1. once a year	initial testing for malaria before treatment with RDT	1. correct	traetment with antimalarials	1. correct	follow-up test, mostly involving BF for MPs	1. correct	avoid wasting of resources, ensure adequate treatment, making sure treatment is targetted towards confirmed cases	1. correct	1. Yes	0. Always			1. Yes	Artemisinin combination therapy	1. correct	1. Yes	0. All patients	1. Secondary	1. Yes	1. Yes	3. 3	1. Yes	1. Yes
61	0. MWCH	0	4	0. male	0. not insured	15	1. yes	0. no	no test	no result	1. malaria	1. yea	0. Artemeter?/Lumefantrine		1. yes	0. non-adherence	0	9	0. MWCH	33	0. Male	0. Medical officer	6	1. Yes	1	1. once a year	initial testing for malaria before treatment with RDT	1. correct	traetment with antimalarials	1. correct	follow-up test, mostly involving BF for MPs	1. correct	avoid wasting of resources, ensure adequate treatment, making sure treatment is targetted towards confirmed cases	1. correct	1. Yes	0. Always			1. Yes	Artemisinin combination therapy	1. correct	1. Yes	0. All patients	1. Secondary	1. Yes	1. Yes	3. 3	1. Yes	1. Yes
62	0. MWCH	0	32	1. female	1. insured	11	1. yes	0. no	no test	no result	1. malaria	1. yea	0. Artemeter?/Lumefantrine		1. yes	0. non-adherence	0	4	0. MWCH	32	0. Male	1. Physician assistant	4	1. Yes	1	1. once a year	to confirm the presence of malaria parasite	1. correct	to cure the disease	1. correct	follow-up	1. correct	to identify adverse drug reaction, rule out other possible conditions, complete clearance of parasite	1. correct	1. Yes	0. Always			1. Yes	Artemeter Lumefantrine, Artesunate	1. correct	1. Yes	0. All patients	1. Secondary	1. Yes	1. Yes	4. >3	0. No	2. I don't know
63	0. MWCH	0	2	1. female	1. insured	18	1. yes	0. no	no test	no result	1. malaria	1. yea	0. Artemeter?/Lumefantrine		1. yes	0. non-adherence	0	11	0. MWCH	37	0. Male	1. Physician assistant	13	1. Yes	4	1. once a year	doing investigation to find malaria parasites in blood sample of patient	1. correct	qlleviating symptoms of disease and preventing its complications	1. correct	to follow up on treated patients to know if indeed symptoms are alleviated and know if parasite count is within limits	1. correct	reduce cost of malaria management, prevent misdiagnosis, prevent drud resistance	1. correct	1. Yes	0. Always			1. Yes	Arthemether lumefantrine, Artesunate amodiaquine, Quinine, Artesunate	1. correct	1. Yes	0. All patients	1. Secondary	1. Yes	1. Yes	4. >3	0. No	1. Yes
64	0. MWCH	0	14	1. female	1. insured	11	1. yes	0. no	no test	no result	1. malaria	1. yea	0. Artemeter?/Lumefantrine		1. yes	0. non-adherence	0	4	0. MWCH	32	0. Male	1. Physician assistant	4	1. Yes	1	1. once a year	to confirm the presence of malaria parasite	1. correct	to cure the disease	1. correct	follow-up	1. correct	to identify adverse drug reaction, rule out other possible conditions, complete clearance of parasite	1. correct	1. Yes	0. Always			1. Yes	Artemeter Lumefantrine, Artesunate	1. correct	1. Yes	0. All patients	1. Secondary	1. Yes	1. Yes	4. >3	0. No	2. I don't know
65	0. MWCH	0	36	1. female	0. not insured	11	1. yes	0. no	no test	no result	1. malaria	1. yea	0. Artemeter?/Lumefantrine		1. yes	0. non-adherence	0	4	0. MWCH	32	0. Male	1. Physician assistant	4	1. Yes	1	1. once a year	to confirm the presence of malaria parasite	1. correct	to cure the disease	1. correct	follow-up	1. correct	to identify adverse drug reaction, rule out other possible conditions, complete clearance of parasite	1. correct	1. Yes	0. Always			1. Yes	Artemeter Lumefantrine, Artesunate	1. correct	1. Yes	0. All patients	1. Secondary	1. Yes	1. Yes	4. >3	0. No	2. I don't know
66	0. MWCH	0	27	1. female	1. insured	18	1. yes	0. no	no test	no result	1. malaria	1. yea	0. Artemeter?/Lumefantrine		1. yes	0. non-adherence	0	11	0. MWCH	37	0. Male	1. Physician assistant	13	1. Yes	4	1. once a year	doing investigation to find malaria parasites in blood sample of patient	1. correct	qlleviating symptoms of disease and preventing its complications	1. correct	to follow up on treated patients to know if indeed symptoms are alleviated and know if parasite count is within limits	1. correct	reduce cost of malaria management, prevent misdiagnosis, prevent drud resistance	1. correct	1. Yes	0. Always			1. Yes	Arthemether lumefantrine, Artesunate amodiaquine, Quinine, Artesunate	1. correct	1. Yes	0. All patients	1. Secondary	1. Yes	1. Yes	4. >3	0. No	1. Yes
67	0. MWCH	0	43	1. female	1. insured	18	1. yes	0. no	no test	no result	1. malaria	1. yea	0. Artemeter?/Lumefantrine		1. yes	0. non-adherence	0	11	0. MWCH	37	0. Male	1. Physician assistant	13	1. Yes	4	1. once a year	doing investigation to find malaria parasites in blood sample of patient	1. correct	qlleviating symptoms of disease and preventing its complications	1. correct	to follow up on treated patients to know if indeed symptoms are alleviated and know if parasite count is within limits	1. correct	reduce cost of malaria management, prevent misdiagnosis, prevent drud resistance	1. correct	1. Yes	0. Always			1. Yes	Arthemether lumefantrine, Artesunate amodiaquine, Quinine, Artesunate	1. correct	1. Yes	0. All patients	1. Secondary	1. Yes	1. Yes	4. >3	0. No	1. Yes
68	0. MWCH	0	12	1. female	1. insured	18	1. yes	0. no	no test	no result	1. malaria	1. yea	0. Artemeter?/Lumefantrine		1. yes	0. non-adherence	0	11	0. MWCH	37	0. Male	1. Physician assistant	13	1. Yes	4	1. once a year	doing investigation to find malaria parasites in blood sample of patient	1. correct	qlleviating symptoms of disease and preventing its complications	1. correct	to follow up on treated patients to know if indeed symptoms are alleviated and know if parasite count is within limits	1. correct	reduce cost of malaria management, prevent misdiagnosis, prevent drud resistance	1. correct	1. Yes	0. Always			1. Yes	Arthemether lumefantrine, Artesunate amodiaquine, Quinine, Artesunate	1. correct	1. Yes	0. All patients	1. Secondary	1. Yes	1. Yes	4. >3	0. No	1. Yes
69	0. MWCH	0	63	1. female	1. insured	18	1. yes	0. no	no test	no result	1. malaria	1. yea	0. Artemeter?/Lumefantrine		1. yes	0. non-adherence	0	11	0. MWCH	37	0. Male	1. Physician assistant	13	1. Yes	4	1. once a year	doing investigation to find malaria parasites in blood sample of patient	1. correct	qlleviating symptoms of disease and preventing its complications	1. correct	to follow up on treated patients to know if indeed symptoms are alleviated and know if parasite count is within limits	1. correct	reduce cost of malaria management, prevent misdiagnosis, prevent drud resistance	1. correct	1. Yes	0. Always			1. Yes	Arthemether lumefantrine, Artesunate amodiaquine, Quinine, Artesunate	1. correct	1. Yes	0. All patients	1. Secondary	1. Yes	1. Yes	4. >3	0. No	1. Yes
70	0. MWCH	0	87	1. female	1. insured	18	1. yes	0. no	no test	no result	1. malaria	1. yea	0. Artemeter?/Lumefantrine		1. yes	0. non-adherence	0	11	0. MWCH	37	0. Male	1. Physician assistant	13	1. Yes	4	1. once a year	doing investigation to find malaria parasites in blood sample of patient	1. correct	qlleviating symptoms of disease and preventing its complications	1. correct	to follow up on treated patients to know if indeed symptoms are alleviated and know if parasite count is within limits	1. correct	reduce cost of malaria management, prevent misdiagnosis, prevent drud resistance	1. correct	1. Yes	0. Always			1. Yes	Arthemether lumefantrine, Artesunate amodiaquine, Quinine, Artesunate	1. correct	1. Yes	0. All patients	1. Secondary	1. Yes	1. Yes	4. >3	0. No	1. Yes
71	0. MWCH	0	52	1. female	1. insured	18	1. yes	0. no	no test	no result	1. malaria	1. yea	0. Artemeter?/Lumefantrine		1. yes	0. non-adherence	0	11	0. MWCH	37	0. Male	1. Physician assistant	13	1. Yes	4	1. once a year	doing investigation to find malaria parasites in blood sample of patient	1. correct	qlleviating symptoms of disease and preventing its complications	1. correct	to follow up on treated patients to know if indeed symptoms are alleviated and know if parasite count is within limits	1. correct	reduce cost of malaria management, prevent misdiagnosis, prevent drud resistance	1. correct	1. Yes	0. Always			1. Yes	Arthemether lumefantrine, Artesunate amodiaquine, Quinine, Artesunate	1. correct	1. Yes	0. All patients	1. Secondary	1. Yes	1. Yes	4. >3	0. No	1. Yes
72	0. MWCH	0	22	1. female	1. insured	17	1. yes	0. no	no test	no result	1. malaria	1. yea	0. Artemeter?/Lumefantrine		1. yes	0. non-adherence	0	15	0. MWCH	30	0. Male	0. Medical officer	2	1. Yes	1	2. twice a year	testing for malaria parasites in the blood	1. correct	after confirming that there is parasitemia, you want to treat with antimalarials	1. correct	after treating a person with antimalarials you follow up to know if the person is free from parasite	1. correct	prevents treating for malaria even when the person does not have malaria, reduces over diagnosing, helps clinician think of other diagnosis	1. correct	1. Yes	0. Always			1. Yes	Arthemether lumefantrine, Artesunate amodiaquine, Quinine, Artesunate	1. correct	1. Yes	0. All patients	1. Secondary	1. Yes	1. Yes	4. >3	0. No	0. No
73	0. MWCH	0	26	1. female	1. insured	11	1. yes	0. no	no test	no result	1. malaria	1. yea	0. Artemeter?/Lumefantrine		1. yes	0. non-adherence	0	4	0. MWCH	32	0. Male	1. Physician assistant	4	1. Yes	1	1. once a year	to confirm the presence of malaria parasite	1. correct	to cure the disease	1. correct	follow-up	1. correct	to identify adverse drug reaction, rule out other possible conditions, complete clearance of parasite	1. correct	1. Yes	0. Always			1. Yes	Artemeter Lumefantrine, Artesunate	1. correct	1. Yes	0. All patients	1. Secondary	1. Yes	1. Yes	4. >3	0. No	2. I don't know
74	0. MWCH	0	18	1. female	1. insured	11	1. yes	0. no	no test	no result	1. malaria	1. yea	0. Artemeter?/Lumefantrine		1. yes	0. non-adherence	0	4	0. MWCH	32	0. Male	1. Physician assistant	4	1. Yes	1	1. once a year	to confirm the presence of malaria parasite	1. correct	to cure the disease	1. correct	follow-up	1. correct	to identify adverse drug reaction, rule out other possible conditions, complete clearance of parasite	1. correct	1. Yes	0. Always			1. Yes	Artemeter Lumefantrine, Artesunate	1. correct	1. Yes	0. All patients	1. Secondary	1. Yes	1. Yes	4. >3	0. No	2. I don't know
75	0. MWCH	0	21	1. female	1. insured	15	1. yes	1. yes	0. microscopy	1. positive	1. malaria	1. yea	0. Artemeter?/Lumefantrine		1. yes	1. adherence	1	9	0. MWCH	33	0. Male	0. Medical officer	6	1. Yes	1	1. once a year	initial testing for malaria before treatment with RDT	1. correct	traetment with antimalarials	1. correct	follow-up test, mostly involving BF for MPs	1. correct	avoid wasting of resources, ensure adequate treatment, making sure treatment is targetted towards confirmed cases	1. correct	1. Yes	0. Always			1. Yes	Artemisinin combination therapy	1. correct	1. Yes	0. All patients	1. Secondary	1. Yes	1. Yes	3. 3	1. Yes	1. Yes
76	0. MWCH	0	75	0. male	1. insured	11	1. yes	0. no	no test	no result	1. malaria	1. yea	0. Artemeter?/Lumefantrine		1. yes	0. non-adherence	0	4	0. MWCH	32	0. Male	1. Physician assistant	4	1. Yes	1	1. once a year	to confirm the presence of malaria parasite	1. correct	to cure the disease	1. correct	follow-up	1. correct	to identify adverse drug reaction, rule out other possible conditions, complete clearance of parasite	1. correct	1. Yes	0. Always			1. Yes	Artemeter Lumefantrine, Artesunate	1. correct	1. Yes	0. All patients	1. Secondary	1. Yes	1. Yes	4. >3	0. No	2. I don't know
77	0. MWCH	0	86	1. female	1. insured	11	1. yes	0. no	no test	no result	1. malaria	1. yea	0. Artemeter?/Lumefantrine		1. yes	0. non-adherence	0	4	0. MWCH	32	0. Male	1. Physician assistant	4	1. Yes	1	1. once a year	to confirm the presence of malaria parasite	1. correct	to cure the disease	1. correct	follow-up	1. correct	to identify adverse drug reaction, rule out other possible conditions, complete clearance of parasite	1. correct	1. Yes	0. Always			1. Yes	Artemeter Lumefantrine, Artesunate	1. correct	1. Yes	0. All patients	1. Secondary	1. Yes	1. Yes	4. >3	0. No	2. I don't know
78	0. MWCH	0	54	0. male	0. not insured	11	1. yes	0. no	no test	no result	1. malaria	1. yea	0. Artemeter?/Lumefantrine		1. yes	0. non-adherence	0	4	0. MWCH	32	0. Male	1. Physician assistant	4	1. Yes	1	1. once a year	to confirm the presence of malaria parasite	1. correct	to cure the disease	1. correct	follow-up	1. correct	to identify adverse drug reaction, rule out other possible conditions, complete clearance of parasite	1. correct	1. Yes	0. Always			1. Yes	Artemeter Lumefantrine, Artesunate	1. correct	1. Yes	0. All patients	1. Secondary	1. Yes	1. Yes	4. >3	0. No	2. I don't know
79	0. MWCH	0	74	1. female	1. insured	11	1. yes	0. no	no test	no result	1. malaria	1. yea	0. Artemeter?/Lumefantrine	1	1. yes	0. non-adherence	0	4	0. MWCH	32	0. Male	1. Physician assistant	4	1. Yes	1	1. once a year	to confirm the presence of malaria parasite	1. correct	to cure the disease	1. correct	follow-up	1. correct	to identify adverse drug reaction, rule out other possible conditions, complete clearance of parasite	1. correct	1. Yes	0. Always			1. Yes	Artemeter Lumefantrine, Artesunate	1. correct	1. Yes	0. All patients	1. Secondary	1. Yes	1. Yes	4. >3	0. No	2. I don't know
80	0. MWCH	0	58	1. female	1. insured	11	1. yes	0. no	no test	no result	1. malaria	1. yea	0. Artemeter?/Lumefantrine		1. yes	0. non-adherence	0	4	0. MWCH	32	0. Male	1. Physician assistant	4	1. Yes	1	1. once a year	to confirm the presence of malaria parasite	1. correct	to cure the disease	1. correct	follow-up	1. correct	to identify adverse drug reaction, rule out other possible conditions, complete clearance of parasite	1. correct	1. Yes	0. Always			1. Yes	Artemeter Lumefantrine, Artesunate	1. correct	1. Yes	0. All patients	1. Secondary	1. Yes	1. Yes	4. >3	0. No	2. I don't know
81	0. MWCH	0	68	0. male	1. insured	11	1. yes	0. no	no test	no result	1. malaria	1. yea	0. Artemeter?/Lumefantrine		1. yes	0. non-adherence	0	4	0. MWCH	32	0. Male	1. Physician assistant	4	1. Yes	1	1. once a year	to confirm the presence of malaria parasite	1. correct	to cure the disease	1. correct	follow-up	1. correct	to identify adverse drug reaction, rule out other possible conditions, complete clearance of parasite	1. correct	1. Yes	0. Always			1. Yes	Artemeter Lumefantrine, Artesunate	1. correct	1. Yes	0. All patients	1. Secondary	1. Yes	1. Yes	4. >3	0. No	2. I don't know
82	0. MWCH	0	11	1. female	1. insured	11	1. yes	0. no	no test	no result	1. malaria	1. yea	0. Artemeter?/Lumefantrine		1. yes	0. non-adherence	0	4	0. MWCH	32	0. Male	1. Physician assistant	4	1. Yes	1	1. once a year	to confirm the presence of malaria parasite	1. correct	to cure the disease	1. correct	follow-up	1. correct	to identify adverse drug reaction, rule out other possible conditions, complete clearance of parasite	1. correct	1. Yes	0. Always			1. Yes	Artemeter Lumefantrine, Artesunate	1. correct	1. Yes	0. All patients	1. Secondary	1. Yes	1. Yes	4. >3	0. No	2. I don't know
83	0. MWCH	0	18	0. male	1. insured	11	1. yes	0. no	no test	no result	1. malaria	1. yea	0. Artemeter?/Lumefantrine		1. yes	0. non-adherence	0	4	0. MWCH	32	0. Male	1. Physician assistant	4	1. Yes	1	1. once a year	to confirm the presence of malaria parasite	1. correct	to cure the disease	1. correct	follow-up	1. correct	to identify adverse drug reaction, rule out other possible conditions, complete clearance of parasite	1. correct	1. Yes	0. Always			1. Yes	Artemeter Lumefantrine, Artesunate	1. correct	1. Yes	0. All patients	1. Secondary	1. Yes	1. Yes	4. >3	0. No	2. I don't know
84	0. MWCH	0	44	1. female	1. insured	11	1. yes	0. no	no test	no result	1. malaria	1. yea	0. Artemeter?/Lumefantrine		1. yes	0. non-adherence	0	4	0. MWCH	32	0. Male	1. Physician assistant	4	1. Yes	1	1. once a year	to confirm the presence of malaria parasite	1. correct	to cure the disease	1. correct	follow-up	1. correct	to identify adverse drug reaction, rule out other possible conditions, complete clearance of parasite	1. correct	1. Yes	0. Always			1. Yes	Artemeter Lumefantrine, Artesunate	1. correct	1. Yes	0. All patients	1. Secondary	1. Yes	1. Yes	4. >3	0. No	2. I don't know
85	0. MWCH	0	57	0. male	1. insured	11	1. yes	0. no	no test	no result	1. malaria	1. yea	0. Artemeter?/Lumefantrine		1. yes	0. non-adherence	0	4	0. MWCH	32	0. Male	1. Physician assistant	4	1. Yes	1	1. once a year	to confirm the presence of malaria parasite	1. correct	to cure the disease	1. correct	follow-up	1. correct	to identify adverse drug reaction, rule out other possible conditions, complete clearance of parasite	1. correct	1. Yes	0. Always			1. Yes	Artemeter Lumefantrine, Artesunate	1. correct	1. Yes	0. All patients	1. Secondary	1. Yes	1. Yes	4. >3	0. No	2. I don't know
86	0. MWCH	0	6	1. female	1. insured	17	1. yes	0. no	no test	no result	1. malaria	1. yea	0. Artemeter?/Lumefantrine		1. yes	0. non-adherence	0	15	0. MWCH	30	0. Male	0. Medical officer	2	1. Yes	1	2. twice a year	testing for malaria parasites in the blood	1. correct	after confirming that there is parasitemia, you want to treat with antimalarials	1. correct	after treating a person with antimalarials you follow up to know if the person is free from parasite	1. correct	prevents treating for malaria even when the person does not have malaria, reduces over diagnosing, helps clinician think of other diagnosis	1. correct	1. Yes	0. Always			1. Yes	Arthemether lumefantrine, Artesunate amodiaquine, Quinine, Artesunate	1. correct	1. Yes	0. All patients	1. Secondary	1. Yes	1. Yes	4. >3	0. No	0. No
87	0. MWCH	0	89	1. female	1. insured	11	1. yes	0. no	no test	no result	1. malaria	1. yea	0. Artemeter?/Lumefantrine		1. yes	0. non-adherence	0	4	0. MWCH	32	0. Male	1. Physician assistant	4	1. Yes	1	1. once a year	to confirm the presence of malaria parasite	1. correct	to cure the disease	1. correct	follow-up	1. correct	to identify adverse drug reaction, rule out other possible conditions, complete clearance of parasite	1. correct	1. Yes	0. Always			1. Yes	Artemeter Lumefantrine, Artesunate	1. correct	1. Yes	0. All patients	1. Secondary	1. Yes	1. Yes	4. >3	0. No	2. I don't know
88	0. MWCH	0	22	1. female	1. insured	17	1. yes	0. no	no test	no result	1. malaria	1. yea	0. Artemeter?/Lumefantrine		1. yes	0. non-adherence	0	15	0. MWCH	30	0. Male	0. Medical officer	2	1. Yes	1	2. twice a year	testing for malaria parasites in the blood	1. correct	after confirming that there is parasitemia, you want to treat with antimalarials	1. correct	after treating a person with antimalarials you follow up to know if the person is free from parasite	1. correct	prevents treating for malaria even when the person does not have malaria, reduces over diagnosing, helps clinician think of other diagnosis	1. correct	1. Yes	0. Always			1. Yes	Arthemether lumefantrine, Artesunate amodiaquine, Quinine, Artesunate	1. correct	1. Yes	0. All patients	1. Secondary	1. Yes	1. Yes	4. >3	0. No	0. No
89	0. MWCH	0	37	0. male	0. not insured	17	1. yes	0. no	no test	no result	1. malaria	1. yea	0. Artemeter?/Lumefantrine		1. yes	0. non-adherence	0	15	0. MWCH	30	0. Male	0. Medical officer	2	1. Yes	1	2. twice a year	testing for malaria parasites in the blood	1. correct	after confirming that there is parasitemia, you want to treat with antimalarials	1. correct	after treating a person with antimalarials you follow up to know if the person is free from parasite	1. correct	prevents treating for malaria even when the person does not have malaria, reduces over diagnosing, helps clinician think of other diagnosis	1. correct	1. Yes	0. Always			1. Yes	Arthemether lumefantrine, Artesunate amodiaquine, Quinine, Artesunate	1. correct	1. Yes	0. All patients	1. Secondary	1. Yes	1. Yes	4. >3	0. No	0. No
90	0. MWCH	0	32	0. male	1. insured	11	1. yes	0. no	no test	no result	1. malaria	1. yea	0. Artemeter?/Lumefantrine		1. yes	0. non-adherence	0	4	0. MWCH	32	0. Male	1. Physician assistant	4	1. Yes	1	1. once a year	to confirm the presence of malaria parasite	1. correct	to cure the disease	1. correct	follow-up	1. correct	to identify adverse drug reaction, rule out other possible conditions, complete clearance of parasite	1. correct	1. Yes	0. Always			1. Yes	Artemeter Lumefantrine, Artesunate	1. correct	1. Yes	0. All patients	1. Secondary	1. Yes	1. Yes	4. >3	0. No	2. I don't know
91	0. MWCH	0	14	1. female	1. insured	11	1. yes	1. yes	0. microscopy	1. positive	1. malaria	1. yea	0. Artemeter?/Lumefantrine		1. yes	1. adherence	1	4	0. MWCH	32	0. Male	1. Physician assistant	4	1. Yes	1	1. once a year	to confirm the presence of malaria parasite	1. correct	to cure the disease	1. correct	follow-up	1. correct	to identify adverse drug reaction, rule out other possible conditions, complete clearance of parasite	1. correct	1. Yes	0. Always			1. Yes	Artemeter Lumefantrine, Artesunate	1. correct	1. Yes	0. All patients	1. Secondary	1. Yes	1. Yes	4. >3	0. No	2. I don't know
92	0. MWCH	0	35	1. female	1. insured	11	1. yes	1. yes	0. microscopy	1. positive	1. malaria	1. yea	0. Artemeter?/Lumefantrine		1. yes	1. adherence	1	4	0. MWCH	32	0. Male	1. Physician assistant	4	1. Yes	1	1. once a year	to confirm the presence of malaria parasite	1. correct	to cure the disease	1. correct	follow-up	1. correct	to identify adverse drug reaction, rule out other possible conditions, complete clearance of parasite	1. correct	1. Yes	0. Always			1. Yes	Artemeter Lumefantrine, Artesunate	1. correct	1. Yes	0. All patients	1. Secondary	1. Yes	1. Yes	4. >3	0. No	2. I don't know
93	0. MWCH	0	25	1. female	1. insured	11	1. yes	1. yes	0. microscopy	1. positive	1. malaria	1. yea	0. Artemeter?/Lumefantrine		1. yes	1. adherence	1	4	0. MWCH	32	0. Male	1. Physician assistant	4	1. Yes	1	1. once a year	to confirm the presence of malaria parasite	1. correct	to cure the disease	1. correct	follow-up	1. correct	to identify adverse drug reaction, rule out other possible conditions, complete clearance of parasite	1. correct	1. Yes	0. Always			1. Yes	Artemeter Lumefantrine, Artesunate	1. correct	1. Yes	0. All patients	1. Secondary	1. Yes	1. Yes	4. >3	0. No	2. I don't know
94	0. MWCH	0	5	1. female	1. insured	16	1. yes	1. yes	0. microscopy	1. positive	1. malaria	1. yea	0. Artemeter?/Lumefantrine		1. yes	1. adherence	1	13	0. MWCH	28	1. Female	0. Medical officer	3	1. Yes	0.4	1. once a year	conducting Lab investigation to confirm (or not) presence of mps	1. correct	giving appropriate medication to treat malaria	1. correct	conducting follow-up after initail treatment	1. correct	helps reduce malaria incidence and prevalence	1. correct	1. Yes	0. Always			1. Yes	Artemisinin combination therapy	1. correct	1. Yes	0. All patients	1. Secondary	1. Yes	1. Yes	4. >3	0. No	2. I don't know
95	0. MWCH	0	38	1. female	1. insured	15	1. yes	1. yes	0. microscopy	1. positive	1. malaria	1. yea	0. Artemeter?/Lumefantrine		1. yes	1. adherence	1	9	0. MWCH	33	0. Male	0. Medical officer	6	1. Yes	1	1. once a year	initial testing for malaria before treatment with RDT	1. correct	traetment with antimalarials	1. correct	follow-up test, mostly involving BF for MPs	1. correct	avoid wasting of resources, ensure adequate treatment, making sure treatment is targetted towards confirmed cases	1. correct	1. Yes	0. Always			1. Yes	Artemisinin combination therapy	1. correct	1. Yes	0. All patients	1. Secondary	1. Yes	1. Yes	3. 3	1. Yes	1. Yes
96	0. MWCH	0	32	0. male	1. insured	15	1. yes	1. yes	0. microscopy	1. positive	1. malaria	1. yea	0. Artemeter?/Lumefantrine		1. yes	1. adherence	1	9	0. MWCH	33	0. Male	0. Medical officer	6	1. Yes	1	1. once a year	initial testing for malaria before treatment with RDT	1. correct	traetment with antimalarials	1. correct	follow-up test, mostly involving BF for MPs	1. correct	avoid wasting of resources, ensure adequate treatment, making sure treatment is targetted towards confirmed cases	1. correct	1. Yes	0. Always			1. Yes	Artemisinin combination therapy	1. correct	1. Yes	0. All patients	1. Secondary	1. Yes	1. Yes	3. 3	1. Yes	1. Yes
97	0. MWCH	0	41	0. male	1. insured	15	1. yes	1. yes	0. microscopy	1. positive	1. malaria	1. yea	0. Artemeter?/Lumefantrine		1. yes	1. adherence	1	9	0. MWCH	33	0. Male	0. Medical officer	6	1. Yes	1	1. once a year	initial testing for malaria before treatment with RDT	1. correct	traetment with antimalarials	1. correct	follow-up test, mostly involving BF for MPs	1. correct	avoid wasting of resources, ensure adequate treatment, making sure treatment is targetted towards confirmed cases	1. correct	1. Yes	0. Always			1. Yes	Artemisinin combination therapy	1. correct	1. Yes	0. All patients	1. Secondary	1. Yes	1. Yes	3. 3	1. Yes	1. Yes
98	0. MWCH	0	27	1. female	1. insured	11	1. yes	1. yes	0. microscopy	1. positive	1. malaria	1. yea	0. Artemeter?/Lumefantrine		1. yes	1. adherence	1	4	0. MWCH	32	0. Male	1. Physician assistant	4	1. Yes	1	1. once a year	to confirm the presence of malaria parasite	1. correct	to cure the disease	1. correct	follow-up	1. correct	to identify adverse drug reaction, rule out other possible conditions, complete clearance of parasite	1. correct	1. Yes	0. Always			1. Yes	Artemeter Lumefantrine, Artesunate	1. correct	1. Yes	0. All patients	1. Secondary	1. Yes	1. Yes	4. >3	0. No	2. I don't know
99	0. MWCH	0	5	1. female	1. insured	11	1. yes	1. yes	1. RDT	1. positive	1. malaria	1. yea	0. Artemeter?/Lumefantrine		1. yes	1. adherence	1	4	0. MWCH	32	0. Male	1. Physician assistant	4	1. Yes	1	1. once a year	to confirm the presence of malaria parasite	1. correct	to cure the disease	1. correct	follow-up	1. correct	to identify adverse drug reaction, rule out other possible conditions, complete clearance of parasite	1. correct	1. Yes	0. Always			1. Yes	Artemeter Lumefantrine, Artesunate	1. correct	1. Yes	0. All patients	1. Secondary	1. Yes	1. Yes	4. >3	0. No	2. I don't know
100	0. MWCH	0	33	1. female	1. insured	11	1. yes	1. yes	1. RDT	1. positive	1. malaria	1. yea	0. Artemeter?/Lumefantrine		1. yes	1. adherence	1	4	0. MWCH	32	0. Male	1. Physician assistant	4	1. Yes	1	1. once a year	to confirm the presence of malaria parasite	1. correct	to cure the disease	1. correct	follow-up	1. correct	to identify adverse drug reaction, rule out other possible conditions, complete clearance of parasite	1. correct	1. Yes	0. Always			1. Yes	Artemeter Lumefantrine, Artesunate	1. correct	1. Yes	0. All patients	1. Secondary	1. Yes	1. Yes	4. >3	0. No	2. I don't know
101	0. MWCH	0	37	1. female	1. insured	15	1. yes	1. yes	1. RDT	1. positive	1. malaria	1. yea	0. Artemeter?/Lumefantrine		1. yes	1. adherence	1	9	0. MWCH	33	0. Male	0. Medical officer	6	1. Yes	1	1. once a year	initial testing for malaria before treatment with RDT	1. correct	traetment with antimalarials	1. correct	follow-up test, mostly involving BF for MPs	1. correct	avoid wasting of resources, ensure adequate treatment, making sure treatment is targetted towards confirmed cases	1. correct	1. Yes	0. Always			1. Yes	Artemisinin combination therapy	1. correct	1. Yes	0. All patients	1. Secondary	1. Yes	1. Yes	3. 3	1. Yes	1. Yes
102	0. MWCH	0	35	1. female	1. insured	11	1. yes	1. yes	1. RDT	1. positive	1. malaria	1. yea	0. Artemeter?/Lumefantrine		1. yes	1. adherence	1	4	0. MWCH	32	0. Male	1. Physician assistant	4	1. Yes	1	1. once a year	to confirm the presence of malaria parasite	1. correct	to cure the disease	1. correct	follow-up	1. correct	to identify adverse drug reaction, rule out other possible conditions, complete clearance of parasite	1. correct	1. Yes	0. Always			1. Yes	Artemeter Lumefantrine, Artesunate	1. correct	1. Yes	0. All patients	1. Secondary	1. Yes	1. Yes	4. >3	0. No	2. I don't know
103	0. MWCH	0	25	0. male	1. insured	15	1. yes	1. yes	0. microscopy	1. positive	1. malaria	1. yea	0. Artemeter?/Lumefantrine		1. yes	1. adherence	1	9	0. MWCH	33	0. Male	0. Medical officer	6	1. Yes	1	1. once a year	initial testing for malaria before treatment with RDT	1. correct	traetment with antimalarials	1. correct	follow-up test, mostly involving BF for MPs	1. correct	avoid wasting of resources, ensure adequate treatment, making sure treatment is targetted towards confirmed cases	1. correct	1. Yes	0. Always			1. Yes	Artemisinin combination therapy	1. correct	1. Yes	0. All patients	1. Secondary	1. Yes	1. Yes	3. 3	1. Yes	1. Yes
104	0. MWCH	0	21	0. male	1. insured	15	1. yes	1. yes	0. microscopy	1. positive	1. malaria	1. yea	0. Artemeter?/Lumefantrine		1. yes	1. adherence	1	9	0. MWCH	33	0. Male	0. Medical officer	6	1. Yes	1	1. once a year	initial testing for malaria before treatment with RDT	1. correct	traetment with antimalarials	1. correct	follow-up test, mostly involving BF for MPs	1. correct	avoid wasting of resources, ensure adequate treatment, making sure treatment is targetted towards confirmed cases	1. correct	1. Yes	0. Always			1. Yes	Artemisinin combination therapy	1. correct	1. Yes	0. All patients	1. Secondary	1. Yes	1. Yes	3. 3	1. Yes	1. Yes
105	0. MWCH	0	17	0. male	1. insured	18	1. yes	1. yes	1. RDT	1. positive	1. malaria	1. yea	0. Artemeter?/Lumefantrine		1. yes	1. adherence	1	11	0. MWCH	37	0. Male	1. Physician assistant	13	1. Yes	4	1. once a year	doing investigation to find malaria parasites in blood sample of patient	1. correct	qlleviating symptoms of disease and preventing its complications	1. correct	to follow up on treated patients to know if indeed symptoms are alleviated and know if parasite count is within limits	1. correct	reduce cost of malaria management, prevent misdiagnosis, prevent drud resistance	1. correct	1. Yes	0. Always			1. Yes	Arthemether lumefantrine, Artesunate amodiaquine, Quinine, Artesunate	1. correct	1. Yes	0. All patients	1. Secondary	1. Yes	1. Yes	4. >3	0. No	1. Yes
106	0. MWCH	0	13	0. male	1. insured	18	1. yes	1. yes	0. microscopy	1. positive	1. malaria	1. yea	0. Artemeter?/Lumefantrine		1. yes	1. adherence	1	11	0. MWCH	37	0. Male	1. Physician assistant	13	1. Yes	4	1. once a year	doing investigation to find malaria parasites in blood sample of patient	1. correct	qlleviating symptoms of disease and preventing its complications	1. correct	to follow up on treated patients to know if indeed symptoms are alleviated and know if parasite count is within limits	1. correct	reduce cost of malaria management, prevent misdiagnosis, prevent drud resistance	1. correct	1. Yes	0. Always			1. Yes	Arthemether lumefantrine, Artesunate amodiaquine, Quinine, Artesunate	1. correct	1. Yes	0. All patients	1. Secondary	1. Yes	1. Yes	4. >3	0. No	1. Yes
107	0. MWCH	0	14	1. female	1. insured	11	1. yes	1. yes	0. microscopy	1. positive	1. malaria	1. yea	0. Artemeter?/Lumefantrine		1. yes	1. adherence	1	4	0. MWCH	32	0. Male	1. Physician assistant	4	1. Yes	1	1. once a year	to confirm the presence of malaria parasite	1. correct	to cure the disease	1. correct	follow-up	1. correct	to identify adverse drug reaction, rule out other possible conditions, complete clearance of parasite	1. correct	1. Yes	0. Always			1. Yes	Artemeter Lumefantrine, Artesunate	1. correct	1. Yes	0. All patients	1. Secondary	1. Yes	1. Yes	4. >3	0. No	2. I don't know
108	0. MWCH	0	27	1. female	1. insured	15	1. yes	1. yes	0. microscopy	1. positive	1. malaria	1. yea	0. Artemeter?/Lumefantrine		1. yes	1. adherence	1	9	0. MWCH	33	0. Male	0. Medical officer	6	1. Yes	1	1. once a year	initial testing for malaria before treatment with RDT	1. correct	traetment with antimalarials	1. correct	follow-up test, mostly involving BF for MPs	1. correct	avoid wasting of resources, ensure adequate treatment, making sure treatment is targetted towards confirmed cases	1. correct	1. Yes	0. Always			1. Yes	Artemisinin combination therapy	1. correct	1. Yes	0. All patients	1. Secondary	1. Yes	1. Yes	3. 3	1. Yes	1. Yes
109	0. MWCH	0	36	1. female	1. insured	15	1. yes	1. yes	0. microscopy	1. positive	1. malaria	1. yea	0. Artemeter?/Lumefantrine		1. yes	1. adherence	1	9	0. MWCH	33	0. Male	0. Medical officer	6	1. Yes	1	1. once a year	initial testing for malaria before treatment with RDT	1. correct	traetment with antimalarials	1. correct	follow-up test, mostly involving BF for MPs	1. correct	avoid wasting of resources, ensure adequate treatment, making sure treatment is targetted towards confirmed cases	1. correct	1. Yes	0. Always			1. Yes	Artemisinin combination therapy	1. correct	1. Yes	0. All patients	1. Secondary	1. Yes	1. Yes	3. 3	1. Yes	1. Yes
110	0. MWCH	0	23	1. female	0. not insured	11	1. yes	1. yes	0. microscopy	1. positive	1. malaria	1. yea	0. Artemeter?/Lumefantrine		1. yes	1. adherence	1	4	0. MWCH	32	0. Male	1. Physician assistant	4	1. Yes	1	1. once a year	to confirm the presence of malaria parasite	1. correct	to cure the disease	1. correct	follow-up	1. correct	to identify adverse drug reaction, rule out other possible conditions, complete clearance of parasite	1. correct	1. Yes	0. Always			1. Yes	Artemeter Lumefantrine, Artesunate	1. correct	1. Yes	0. All patients	1. Secondary	1. Yes	1. Yes	4. >3	0. No	2. I don't know
111	0. MWCH	0	7	0. male	1. insured	18	1. yes	1. yes	0. microscopy	1. positive	1. malaria	1. yea	0. Artemeter?/Lumefantrine		1. yes	1. adherence	1	11	0. MWCH	37	0. Male	1. Physician assistant	13	1. Yes	4	1. once a year	doing investigation to find malaria parasites in blood sample of patient	1. correct	qlleviating symptoms of disease and preventing its complications	1. correct	to follow up on treated patients to know if indeed symptoms are alleviated and know if parasite count is within limits	1. correct	reduce cost of malaria management, prevent misdiagnosis, prevent drud resistance	1. correct	1. Yes	0. Always			1. Yes	Arthemether lumefantrine, Artesunate amodiaquine, Quinine, Artesunate	1. correct	1. Yes	0. All patients	1. Secondary	1. Yes	1. Yes	4. >3	0. No	1. Yes
112	0. MWCH	0	60	1. female	1. insured	11	1. yes	1. yes	0. microscopy	1. positive	1. malaria	1. yea	0. Artemeter?/Lumefantrine		1. yes	1. adherence	1	4	0. MWCH	32	0. Male	1. Physician assistant	4	1. Yes	1	1. once a year	to confirm the presence of malaria parasite	1. correct	to cure the disease	1. correct	follow-up	1. correct	to identify adverse drug reaction, rule out other possible conditions, complete clearance of parasite	1. correct	1. Yes	0. Always			1. Yes	Artemeter Lumefantrine, Artesunate	1. correct	1. Yes	0. All patients	1. Secondary	1. Yes	1. Yes	4. >3	0. No	2. I don't know
113	0. MWCH	0	6	0. male	1. insured	17	1. yes	1. yes	0. microscopy	1. positive	1. malaria	1. yea	0. Artemeter?/Lumefantrine		1. yes	1. adherence	1	15	0. MWCH	30	0. Male	0. Medical officer	2	1. Yes	1	2. twice a year	testing for malaria parasites in the blood	1. correct	after confirming that there is parasitemia, you want to treat with antimalarials	1. correct	after treating a person with antimalarials you follow up to know if the person is free from parasite	1. correct	prevents treating for malaria even when the person does not have malaria, reduces over diagnosing, helps clinician think of other diagnosis	1. correct	1. Yes	0. Always			1. Yes	Arthemether lumefantrine, Artesunate amodiaquine, Quinine, Artesunate	1. correct	1. Yes	0. All patients	1. Secondary	1. Yes	1. Yes	4. >3	0. No	0. No
114	0. MWCH	0	34	1. female	1. insured	11	1. yes	1. yes	0. microscopy	1. positive	1. malaria	1. yea	0. Artemeter?/Lumefantrine		1. yes	1. adherence	1	4	0. MWCH	32	0. Male	1. Physician assistant	4	1. Yes	1	1. once a year	to confirm the presence of malaria parasite	1. correct	to cure the disease	1. correct	follow-up	1. correct	to identify adverse drug reaction, rule out other possible conditions, complete clearance of parasite	1. correct	1. Yes	0. Always			1. Yes	Artemeter Lumefantrine, Artesunate	1. correct	1. Yes	0. All patients	1. Secondary	1. Yes	1. Yes	4. >3	0. No	2. I don't know
115	0. MWCH	0	14	1. female	1. insured	17	1. yes	1. yes	0. microscopy	1. positive	1. malaria	1. yea	0. Artemeter?/Lumefantrine		1. yes	1. adherence	1	15	0. MWCH	30	0. Male	0. Medical officer	2	1. Yes	1	2. twice a year	testing for malaria parasites in the blood	1. correct	after confirming that there is parasitemia, you want to treat with antimalarials	1. correct	after treating a person with antimalarials you follow up to know if the person is free from parasite	1. correct	prevents treating for malaria even when the person does not have malaria, reduces over diagnosing, helps clinician think of other diagnosis	1. correct	1. Yes	0. Always			1. Yes	Arthemether lumefantrine, Artesunate amodiaquine, Quinine, Artesunate	1. correct	1. Yes	0. All patients	1. Secondary	1. Yes	1. Yes	4. >3	0. No	0. No
116	0. MWCH	0	83	1. female	1. insured	17	1. yes	1. yes	1. RDT	1. positive	1. malaria	1. yea	0. Artemeter?/Lumefantrine		1. yes	1. adherence	1	15	0. MWCH	30	0. Male	0. Medical officer	2	1. Yes	1	2. twice a year	testing for malaria parasites in the blood	1. correct	after confirming that there is parasitemia, you want to treat with antimalarials	1. correct	after treating a person with antimalarials you follow up to know if the person is free from parasite	1. correct	prevents treating for malaria even when the person does not have malaria, reduces over diagnosing, helps clinician think of other diagnosis	1. correct	1. Yes	0. Always			1. Yes	Arthemether lumefantrine, Artesunate amodiaquine, Quinine, Artesunate	1. correct	1. Yes	0. All patients	1. Secondary	1. Yes	1. Yes	4. >3	0. No	0. No
117	0. MWCH	0	15	1. female	1. insured	17	1. yes	1. yes	0. microscopy	1. positive	1. malaria	1. yea	0. Artemeter?/Lumefantrine		1. yes	1. adherence	1	15	0. MWCH	30	0. Male	0. Medical officer	2	1. Yes	1	2. twice a year	testing for malaria parasites in the blood	1. correct	after confirming that there is parasitemia, you want to treat with antimalarials	1. correct	after treating a person with antimalarials you follow up to know if the person is free from parasite	1. correct	prevents treating for malaria even when the person does not have malaria, reduces over diagnosing, helps clinician think of other diagnosis	1. correct	1. Yes	0. Always			1. Yes	Arthemether lumefantrine, Artesunate amodiaquine, Quinine, Artesunate	1. correct	1. Yes	0. All patients	1. Secondary	1. Yes	1. Yes	4. >3	0. No	0. No
118	0. MWCH	0	53	1. female	1. insured	17	1. yes	1. yes	0. microscopy	1. positive	1. malaria	1. yea	0. Artemeter?/Lumefantrine		1. yes	1. adherence	1	15	0. MWCH	30	0. Male	0. Medical officer	2	1. Yes	1	2. twice a year	testing for malaria parasites in the blood	1. correct	after confirming that there is parasitemia, you want to treat with antimalarials	1. correct	after treating a person with antimalarials you follow up to know if the person is free from parasite	1. correct	prevents treating for malaria even when the person does not have malaria, reduces over diagnosing, helps clinician think of other diagnosis	1. correct	1. Yes	0. Always			1. Yes	Arthemether lumefantrine, Artesunate amodiaquine, Quinine, Artesunate	1. correct	1. Yes	0. All patients	1. Secondary	1. Yes	1. Yes	4. >3	0. No	0. No
119	0. MWCH	0	16	0. male	0. not insured	16	1. yes	1. yes	0. microscopy	1. positive	1. malaria	1. yea	0. Artemeter?/Lumefantrine		1. yes	1. adherence	1	13	0. MWCH	28	1. Female	0. Medical officer	3	1. Yes	0.4	1. once a year	conducting Lab investigation to confirm (or not) presence of mps	1. correct	giving appropriate medication to treat malaria	1. correct	conducting follow-up after initail treatment	1. correct	helps reduce malaria incidence and prevalence	1. correct	1. Yes	0. Always			1. Yes	Artemisinin combination therapy	1. correct	1. Yes	0. All patients	1. Secondary	1. Yes	1. Yes	4. >3	0. No	2. I don't know
120	0. MWCH	0	57	1. female	1. insured	17	1. yes	1. yes	0. microscopy	1. positive	1. malaria	1. yea	0. Artemeter?/Lumefantrine		1. yes	1. adherence	1	15	0. MWCH	30	0. Male	0. Medical officer	2	1. Yes	1	2. twice a year	testing for malaria parasites in the blood	1. correct	after confirming that there is parasitemia, you want to treat with antimalarials	1. correct	after treating a person with antimalarials you follow up to know if the person is free from parasite	1. correct	prevents treating for malaria even when the person does not have malaria, reduces over diagnosing, helps clinician think of other diagnosis	1. correct	1. Yes	0. Always			1. Yes	Arthemether lumefantrine, Artesunate amodiaquine, Quinine, Artesunate	1. correct	1. Yes	0. All patients	1. Secondary	1. Yes	1. Yes	4. >3	0. No	0. No
121	0. MWCH	0	87	1. female	1. insured	11	1. yes	1. yes	0. microscopy	1. positive	1. malaria	1. yea	0. Artemeter?/Lumefantrine		1. yes	1. adherence	1	4	0. MWCH	32	0. Male	1. Physician assistant	4	1. Yes	1	1. once a year	to confirm the presence of malaria parasite	1. correct	to cure the disease	1. correct	follow-up	1. correct	to identify adverse drug reaction, rule out other possible conditions, complete clearance of parasite	1. correct	1. Yes	0. Always			1. Yes	Artemeter Lumefantrine, Artesunate	1. correct	1. Yes	0. All patients	1. Secondary	1. Yes	1. Yes	4. >3	0. No	2. I don't know
122	0. MWCH	0	33	1. female	1. insured	17	1. yes	1. yes	1. RDT	1. positive	1. malaria	1. yea	0. Artemeter?/Lumefantrine		1. yes	1. adherence	1	15	0. MWCH	30	0. Male	0. Medical officer	2	1. Yes	1	2. twice a year	testing for malaria parasites in the blood	1. correct	after confirming that there is parasitemia, you want to treat with antimalarials	1. correct	after treating a person with antimalarials you follow up to know if the person is free from parasite	1. correct	prevents treating for malaria even when the person does not have malaria, reduces over diagnosing, helps clinician think of other diagnosis	1. correct	1. Yes	0. Always			1. Yes	Arthemether lumefantrine, Artesunate amodiaquine, Quinine, Artesunate	1. correct	1. Yes	0. All patients	1. Secondary	1. Yes	1. Yes	4. >3	0. No	0. No
123	0. MWCH	0	63	1. female	1. insured	17	1. yes	1. yes	1. RDT	1. positive	1. malaria	1. yea	0. Artemeter?/Lumefantrine		1. yes	1. adherence	1	15	0. MWCH	30	0. Male	0. Medical officer	2	1. Yes	1	2. twice a year	testing for malaria parasites in the blood	1. correct	after confirming that there is parasitemia, you want to treat with antimalarials	1. correct	after treating a person with antimalarials you follow up to know if the person is free from parasite	1. correct	prevents treating for malaria even when the person does not have malaria, reduces over diagnosing, helps clinician think of other diagnosis	1. correct	1. Yes	0. Always			1. Yes	Arthemether lumefantrine, Artesunate amodiaquine, Quinine, Artesunate	1. correct	1. Yes	0. All patients	1. Secondary	1. Yes	1. Yes	4. >3	0. No	0. No
124	0. MWCH	0	42	1. female	1. insured	17	1. yes	1. yes	1. RDT	1. positive	1. malaria	1. yea	0. Artemeter?/Lumefantrine		1. yes	1. adherence	1	15	0. MWCH	30	0. Male	0. Medical officer	2	1. Yes	1	2. twice a year	testing for malaria parasites in the blood	1. correct	after confirming that there is parasitemia, you want to treat with antimalarials	1. correct	after treating a person with antimalarials you follow up to know if the person is free from parasite	1. correct	prevents treating for malaria even when the person does not have malaria, reduces over diagnosing, helps clinician think of other diagnosis	1. correct	1. Yes	0. Always			1. Yes	Arthemether lumefantrine, Artesunate amodiaquine, Quinine, Artesunate	1. correct	1. Yes	0. All patients	1. Secondary	1. Yes	1. Yes	4. >3	0. No	0. No
125	0. MWCH	0	5	0. male	1. insured	16	1. yes	1. yes	0. microscopy	1. positive	1. malaria	1. yea	0. Artemeter?/Lumefantrine		1. yes	1. adherence	1	13	0. MWCH	28	1. Female	0. Medical officer	3	1. Yes	0.4	1. once a year	conducting Lab investigation to confirm (or not) presence of mps	1. correct	giving appropriate medication to treat malaria	1. correct	conducting follow-up after initail treatment	1. correct	helps reduce malaria incidence and prevalence	1. correct	1. Yes	0. Always			1. Yes	Artemisinin combination therapy	1. correct	1. Yes	0. All patients	1. Secondary	1. Yes	1. Yes	4. >3	0. No	2. I don't know
126	0. MWCH	0	81	1. female	1. insured	17	1. yes	1. yes	0. microscopy	1. positive	1. malaria	1. yea	0. Artemeter?/Lumefantrine		1. yes	1. adherence	1	15	0. MWCH	30	0. Male	0. Medical officer	2	1. Yes	1	2. twice a year	testing for malaria parasites in the blood	1. correct	after confirming that there is parasitemia, you want to treat with antimalarials	1. correct	after treating a person with antimalarials you follow up to know if the person is free from parasite	1. correct	prevents treating for malaria even when the person does not have malaria, reduces over diagnosing, helps clinician think of other diagnosis	1. correct	1. Yes	0. Always			1. Yes	Arthemether lumefantrine, Artesunate amodiaquine, Quinine, Artesunate	1. correct	1. Yes	0. All patients	1. Secondary	1. Yes	1. Yes	4. >3	0. No	0. No
127	0. MWCH	0	34	1. female	1. insured	15	1. yes	1. yes	0. microscopy	1. positive	1. malaria	1. yea	0. Artemeter?/Lumefantrine		1. yes	1. adherence	1	9	0. MWCH	33	0. Male	0. Medical officer	6	1. Yes	1	1. once a year	initial testing for malaria before treatment with RDT	1. correct	traetment with antimalarials	1. correct	follow-up test, mostly involving BF for MPs	1. correct	avoid wasting of resources, ensure adequate treatment, making sure treatment is targetted towards confirmed cases	1. correct	1. Yes	0. Always			1. Yes	Artemisinin combination therapy	1. correct	1. Yes	0. All patients	1. Secondary	1. Yes	1. Yes	3. 3	1. Yes	1. Yes
128	0. MWCH	0	27	1. female	1. insured	17	1. yes	1. yes	0. microscopy	1. positive	1. malaria	1. yea	0. Artemeter?/Lumefantrine		1. yes	1. adherence	1	15	0. MWCH	30	0. Male	0. Medical officer	2	1. Yes	1	2. twice a year	testing for malaria parasites in the blood	1. correct	after confirming that there is parasitemia, you want to treat with antimalarials	1. correct	after treating a person with antimalarials you follow up to know if the person is free from parasite	1. correct	prevents treating for malaria even when the person does not have malaria, reduces over diagnosing, helps clinician think of other diagnosis	1. correct	1. Yes	0. Always			1. Yes	Arthemether lumefantrine, Artesunate amodiaquine, Quinine, Artesunate	1. correct	1. Yes	0. All patients	1. Secondary	1. Yes	1. Yes	4. >3	0. No	0. No
129	0. MWCH	0	17	0. male	1. insured	17	1. yes	1. yes	1. RDT	1. positive	1. malaria	1. yea	0. Artemeter?/Lumefantrine		1. yes	1. adherence	1	15	0. MWCH	30	0. Male	0. Medical officer	2	1. Yes	1	2. twice a year	testing for malaria parasites in the blood	1. correct	after confirming that there is parasitemia, you want to treat with antimalarials	1. correct	after treating a person with antimalarials you follow up to know if the person is free from parasite	1. correct	prevents treating for malaria even when the person does not have malaria, reduces over diagnosing, helps clinician think of other diagnosis	1. correct	1. Yes	0. Always			1. Yes	Arthemether lumefantrine, Artesunate amodiaquine, Quinine, Artesunate	1. correct	1. Yes	0. All patients	1. Secondary	1. Yes	1. Yes	4. >3	0. No	0. No
130	0. MWCH	0	24	0. male	1. insured	17	1. yes	1. yes	0. microscopy	1. positive	1. malaria	1. yea	0. Artemeter?/Lumefantrine		1. yes	1. adherence	1	15	0. MWCH	30	0. Male	0. Medical officer	2	1. Yes	1	2. twice a year	testing for malaria parasites in the blood	1. correct	after confirming that there is parasitemia, you want to treat with antimalarials	1. correct	after treating a person with antimalarials you follow up to know if the person is free from parasite	1. correct	prevents treating for malaria even when the person does not have malaria, reduces over diagnosing, helps clinician think of other diagnosis	1. correct	1. Yes	0. Always			1. Yes	Arthemether lumefantrine, Artesunate amodiaquine, Quinine, Artesunate	1. correct	1. Yes	0. All patients	1. Secondary	1. Yes	1. Yes	4. >3	0. No	0. No
131	0. MWCH	0	43	1. female	1. insured	17	1. yes	1. yes	0. microscopy	1. positive	1. malaria	1. yea	0. Artemeter?/Lumefantrine		1. yes	1. adherence	1	15	0. MWCH	30	0. Male	0. Medical officer	2	1. Yes	1	2. twice a year	testing for malaria parasites in the blood	1. correct	after confirming that there is parasitemia, you want to treat with antimalarials	1. correct	after treating a person with antimalarials you follow up to know if the person is free from parasite	1. correct	prevents treating for malaria even when the person does not have malaria, reduces over diagnosing, helps clinician think of other diagnosis	1. correct	1. Yes	0. Always			1. Yes	Arthemether lumefantrine, Artesunate amodiaquine, Quinine, Artesunate	1. correct	1. Yes	0. All patients	1. Secondary	1. Yes	1. Yes	4. >3	0. No	0. No
132	0. MWCH	0	4	1. female	1. insured	17	1. yes	1. yes	0. microscopy	1. positive	1. malaria	1. yea	0. Artemeter?/Lumefantrine		1. yes	1. adherence	1	15	0. MWCH	30	0. Male	0. Medical officer	2	1. Yes	1	2. twice a year	testing for malaria parasites in the blood	1. correct	after confirming that there is parasitemia, you want to treat with antimalarials	1. correct	after treating a person with antimalarials you follow up to know if the person is free from parasite	1. correct	prevents treating for malaria even when the person does not have malaria, reduces over diagnosing, helps clinician think of other diagnosis	1. correct	1. Yes	0. Always			1. Yes	Arthemether lumefantrine, Artesunate amodiaquine, Quinine, Artesunate	1. correct	1. Yes	0. All patients	1. Secondary	1. Yes	1. Yes	4. >3	0. No	0. No
133	0. MWCH	0	34	1. female	0. not insured	18	1. yes	1. yes	0. microscopy	1. positive	1. malaria	1. yea	0. Artemeter?/Lumefantrine		1. yes	1. adherence	1	11	0. MWCH	37	0. Male	1. Physician assistant	13	1. Yes	4	1. once a year	doing investigation to find malaria parasites in blood sample of patient	1. correct	qlleviating symptoms of disease and preventing its complications	1. correct	to follow up on treated patients to know if indeed symptoms are alleviated and know if parasite count is within limits	1. correct	reduce cost of malaria management, prevent misdiagnosis, prevent drud resistance	1. correct	1. Yes	0. Always			1. Yes	Arthemether lumefantrine, Artesunate amodiaquine, Quinine, Artesunate	1. correct	1. Yes	0. All patients	1. Secondary	1. Yes	1. Yes	4. >3	0. No	1. Yes
134	0. MWCH	0	37	1. female	1. insured	15	1. yes	1. yes	0. microscopy	1. positive	1. malaria	1. yea	0. Artemeter?/Lumefantrine		1. yes	1. adherence	1	9	0. MWCH	33	0. Male	0. Medical officer	6	1. Yes	1	1. once a year	initial testing for malaria before treatment with RDT	1. correct	traetment with antimalarials	1. correct	follow-up test, mostly involving BF for MPs	1. correct	avoid wasting of resources, ensure adequate treatment, making sure treatment is targetted towards confirmed cases	1. correct	1. Yes	0. Always			1. Yes	Artemisinin combination therapy	1. correct	1. Yes	0. All patients	1. Secondary	1. Yes	1. Yes	3. 3	1. Yes	1. Yes
135	0. MWCH	0	19	1. female	1. insured	15	1. yes	1. yes	0. microscopy	1. positive	1. malaria	1. yea	0. Artemeter?/Lumefantrine		1. yes	1. adherence	1	9	0. MWCH	33	0. Male	0. Medical officer	6	1. Yes	1	1. once a year	initial testing for malaria before treatment with RDT	1. correct	traetment with antimalarials	1. correct	follow-up test, mostly involving BF for MPs	1. correct	avoid wasting of resources, ensure adequate treatment, making sure treatment is targetted towards confirmed cases	1. correct	1. Yes	0. Always			1. Yes	Artemisinin combination therapy	1. correct	1. Yes	0. All patients	1. Secondary	1. Yes	1. Yes	3. 3	1. Yes	1. Yes
136	0. MWCH	0	4	1. female	1. insured	11	1. yes	1. yes	0. microscopy	1. positive	1. malaria	1. yea	0. Artemeter?/Lumefantrine		1. yes	1. adherence	1	4	0. MWCH	32	0. Male	1. Physician assistant	4	1. Yes	1	1. once a year	to confirm the presence of malaria parasite	1. correct	to cure the disease	1. correct	follow-up	1. correct	to identify adverse drug reaction, rule out other possible conditions, complete clearance of parasite	1. correct	1. Yes	0. Always			1. Yes	Artemeter Lumefantrine, Artesunate	1. correct	1. Yes	0. All patients	1. Secondary	1. Yes	1. Yes	4. >3	0. No	2. I don't know
137	0. MWCH	0	23	0. male	1. insured	17	1. yes	1. yes	0. microscopy	1. positive	1. malaria	1. yea	0. Artemeter?/Lumefantrine		1. yes	1. adherence	1	15	0. MWCH	30	0. Male	0. Medical officer	2	1. Yes	1	2. twice a year	testing for malaria parasites in the blood	1. correct	after confirming that there is parasitemia, you want to treat with antimalarials	1. correct	after treating a person with antimalarials you follow up to know if the person is free from parasite	1. correct	prevents treating for malaria even when the person does not have malaria, reduces over diagnosing, helps clinician think of other diagnosis	1. correct	1. Yes	0. Always			1. Yes	Arthemether lumefantrine, Artesunate amodiaquine, Quinine, Artesunate	1. correct	1. Yes	0. All patients	1. Secondary	1. Yes	1. Yes	4. >3	0. No	0. No
138	0. MWCH	0	29	1. female	1. insured	12	1. yes	1. yes	0. microscopy	1. positive	1. malaria	1. yea	0. Artemeter?/Lumefantrine		1. yes	1. adherence	1	14	0. MWCH	33	0. Male	0. Medical officer	4	1. Yes	2	3. Quarterly	diagnosing someone who has presented with clinical symptoms of the disease	1. correct	giving medications to someone who's testing was positive	1. correct	following up on the patient to ensure the disease was properly treated	1. correct	helps in improving clinical outcomes, reduces resistance to drugs in our setting, improves quality of life	1. correct	1. Yes	0. Always			1. Yes	Artemisinine combined therapy, Artesunate	1. correct	1. Yes	0. All patients	1. Secondary	1. Yes	1. Yes	4. >3	0. No	0. No
139	0. MWCH	0	46	1. female	1. insured	12	1. yes	1. yes	0. microscopy	1. positive	1. malaria	1. yea	0. Artemeter?/Lumefantrine		1. yes	1. adherence	1	14	0. MWCH	33	0. Male	0. Medical officer	4	1. Yes	2	3. Quarterly	diagnosing someone who has presented with clinical symptoms of the disease	1. correct	giving medications to someone who's testing was positive	1. correct	following up on the patient to ensure the disease was properly treated	1. correct	helps in improving clinical outcomes, reduces resistance to drugs in our setting, improves quality of life	1. correct	1. Yes	0. Always			1. Yes	Artemisinine combined therapy, Artesunate	1. correct	1. Yes	0. All patients	1. Secondary	1. Yes	1. Yes	4. >3	0. No	0. No
140	0. MWCH	0	26	0. male	1. insured	15	1. yes	1. yes	0. microscopy	1. positive	1. malaria	1. yea	0. Artemeter?/Lumefantrine		1. yes	1. adherence	1	9	0. MWCH	33	0. Male	0. Medical officer	6	1. Yes	1	1. once a year	initial testing for malaria before treatment with RDT	1. correct	traetment with antimalarials	1. correct	follow-up test, mostly involving BF for MPs	1. correct	avoid wasting of resources, ensure adequate treatment, making sure treatment is targetted towards confirmed cases	1. correct	1. Yes	0. Always			1. Yes	Artemisinin combination therapy	1. correct	1. Yes	0. All patients	1. Secondary	1. Yes	1. Yes	3. 3	1. Yes	1. Yes
141	0. MWCH	0	7	0. male	1. insured	15	1. yes	1. yes	0. microscopy	1. positive	1. malaria	1. yea	0. Artemeter?/Lumefantrine		1. yes	1. adherence	1	9	0. MWCH	33	0. Male	0. Medical officer	6	1. Yes	1	1. once a year	initial testing for malaria before treatment with RDT	1. correct	traetment with antimalarials	1. correct	follow-up test, mostly involving BF for MPs	1. correct	avoid wasting of resources, ensure adequate treatment, making sure treatment is targetted towards confirmed cases	1. correct	1. Yes	0. Always			1. Yes	Artemisinin combination therapy	1. correct	1. Yes	0. All patients	1. Secondary	1. Yes	1. Yes	3. 3	1. Yes	1. Yes
142	0. MWCH	0	22	1. female	1. insured	15	1. yes	1. yes	0. microscopy	1. positive	1. malaria	1. yea	0. Artemeter?/Lumefantrine		1. yes	1. adherence	1	9	0. MWCH	33	0. Male	0. Medical officer	6	1. Yes	1	1. once a year	initial testing for malaria before treatment with RDT	1. correct	traetment with antimalarials	1. correct	follow-up test, mostly involving BF for MPs	1. correct	avoid wasting of resources, ensure adequate treatment, making sure treatment is targetted towards confirmed cases	1. correct	1. Yes	0. Always			1. Yes	Artemisinin combination therapy	1. correct	1. Yes	0. All patients	1. Secondary	1. Yes	1. Yes	3. 3	1. Yes	1. Yes
143	0. MWCH	0	48	1. female	1. insured	16	1. yes	1. yes	0. microscopy	1. positive	1. malaria	1. yea	0. Artemeter?/Lumefantrine		1. yes	1. adherence	1	13	0. MWCH	28	1. Female	0. Medical officer	3	1. Yes	0.4	1. once a year	conducting Lab investigation to confirm (or not) presence of mps	1. correct	giving appropriate medication to treat malaria	1. correct	conducting follow-up after initail treatment	1. correct	helps reduce malaria incidence and prevalence	1. correct	1. Yes	0. Always			1. Yes	Artemisinin combination therapy	1. correct	1. Yes	0. All patients	1. Secondary	1. Yes	1. Yes	4. >3	0. No	2. I don't know
144	0. MWCH	0	6	0. male	1. insured	12	1. yes	1. yes	0. microscopy	1. positive	1. malaria	1. yea	0. Artemeter?/Lumefantrine		1. yes	1. adherence	1	14	0. MWCH	33	0. Male	0. Medical officer	4	1. Yes	2	3. Quarterly	diagnosing someone who has presented with clinical symptoms of the disease	1. correct	giving medications to someone who's testing was positive	1. correct	following up on the patient to ensure the disease was properly treated	1. correct	helps in improving clinical outcomes, reduces resistance to drugs in our setting, improves quality of life	1. correct	1. Yes	0. Always			1. Yes	Artemisinine combined therapy, Artesunate	1. correct	1. Yes	0. All patients	1. Secondary	1. Yes	1. Yes	4. >3	0. No	0. No
145	0. MWCH	0	1	1. female	1. insured	16	1. yes	1. yes	0. microscopy	1. positive	1. malaria	1. yea	0. Artemeter?/Lumefantrine		1. yes	1. adherence	1	13	0. MWCH	28	1. Female	0. Medical officer	3	1. Yes	0.4	1. once a year	conducting Lab investigation to confirm (or not) presence of mps	1. correct	giving appropriate medication to treat malaria	1. correct	conducting follow-up after initail treatment	1. correct	helps reduce malaria incidence and prevalence	1. correct	1. Yes	0. Always			1. Yes	Artemisinin combination therapy	1. correct	1. Yes	0. All patients	1. Secondary	1. Yes	1. Yes	4. >3	0. No	2. I don't know
146	0. MWCH	0	40	1. female	1. insured	18	1. yes	1. yes	0. microscopy	1. positive	1. malaria	1. yea	0. Artemeter?/Lumefantrine		1. yes	1. adherence	1	11	0. MWCH	37	0. Male	1. Physician assistant	13	1. Yes	4	1. once a year	doing investigation to find malaria parasites in blood sample of patient	1. correct	qlleviating symptoms of disease and preventing its complications	1. correct	to follow up on treated patients to know if indeed symptoms are alleviated and know if parasite count is within limits	1. correct	reduce cost of malaria management, prevent misdiagnosis, prevent drud resistance	1. correct	1. Yes	0. Always			1. Yes	Arthemether lumefantrine, Artesunate amodiaquine, Quinine, Artesunate	1. correct	1. Yes	0. All patients	1. Secondary	1. Yes	1. Yes	4. >3	0. No	1. Yes
147	0. MWCH	0	33	1. female	1. insured	18	1. yes	0. no	no test	no result	1. malaria	1. yea	0. Artemeter?/Lumefantrine		1. yes	1. adherence	0	11	0. MWCH	37	0. Male	1. Physician assistant	13	1. Yes	4	1. once a year	doing investigation to find malaria parasites in blood sample of patient	1. correct	qlleviating symptoms of disease and preventing its complications	1. correct	to follow up on treated patients to know if indeed symptoms are alleviated and know if parasite count is within limits	1. correct	reduce cost of malaria management, prevent misdiagnosis, prevent drud resistance	1. correct	1. Yes	0. Always			1. Yes	Arthemether lumefantrine, Artesunate amodiaquine, Quinine, Artesunate	1. correct	1. Yes	0. All patients	1. Secondary	1. Yes	1. Yes	4. >3	0. No	1. Yes
148	0. MWCH	0	6	1. female	1. insured	16	1. yes	1. yes	0. microscopy	1. positive	1. malaria	1. yea	0. Artemeter?/Lumefantrine		1. yes	1. adherence	1	13	0. MWCH	28	1. Female	0. Medical officer	3	1. Yes	0.4	1. once a year	conducting Lab investigation to confirm (or not) presence of mps	1. correct	giving appropriate medication to treat malaria	1. correct	conducting follow-up after initail treatment	1. correct	helps reduce malaria incidence and prevalence	1. correct	1. Yes	0. Always			1. Yes	Artemisinin combination therapy	1. correct	1. Yes	0. All patients	1. Secondary	1. Yes	1. Yes	4. >3	0. No	2. I don't know
149	0. MWCH	0	20	1. female	1. insured	11	1. yes	0. no	no test	no result	1. malaria	1. yea	0. Artemeter?/Lumefantrine		1. yes	1. adherence	0	4	0. MWCH	32	0. Male	1. Physician assistant	4	1. Yes	1	1. once a year	to confirm the presence of malaria parasite	1. correct	to cure the disease	1. correct	follow-up	1. correct	to identify adverse drug reaction, rule out other possible conditions, complete clearance of parasite	1. correct	1. Yes	0. Always			1. Yes	Artemeter Lumefantrine, Artesunate	1. correct	1. Yes	0. All patients	1. Secondary	1. Yes	1. Yes	4. >3	0. No	2. I don't know
150	0. MWCH	0	27	1. female	1. insured	11	1. yes	0. no	no test	no result	1. malaria	1. yea	0. Artemeter?/Lumefantrine		1. yes	1. adherence	0	4	0. MWCH	32	0. Male	1. Physician assistant	4	1. Yes	1	1. once a year	to confirm the presence of malaria parasite	1. correct	to cure the disease	1. correct	follow-up	1. correct	to identify adverse drug reaction, rule out other possible conditions, complete clearance of parasite	1. correct	1. Yes	0. Always			1. Yes	Artemeter Lumefantrine, Artesunate	1. correct	1. Yes	0. All patients	1. Secondary	1. Yes	1. Yes	4. >3	0. No	2. I don't know
151	0. MWCH	0	1	0. male	1. insured	17	1. yes	0. no	no test	no result	1. malaria	1. yea	0. Artemeter?/Lumefantrine		1. yes	1. adherence	0	15	0. MWCH	30	0. Male	0. Medical officer	2	1. Yes	1	2. twice a year	testing for malaria parasites in the blood	1. correct	after confirming that there is parasitemia, you want to treat with antimalarials	1. correct	after treating a person with antimalarials you follow up to know if the person is free from parasite	1. correct	prevents treating for malaria even when the person does not have malaria, reduces over diagnosing, helps clinician think of other diagnosis	1. correct	1. Yes	0. Always			1. Yes	Arthemether lumefantrine, Artesunate amodiaquine, Quinine, Artesunate	1. correct	1. Yes	0. All patients	1. Secondary	1. Yes	1. Yes	4. >3	0. No	0. No
152	0. MWCH	0	20	1. female	1. insured	14	1. yes	1. yes	0. microscopy	1. positive	1. malaria	1. yea	0. Artemeter?/Lumefantrine		1. yes	1. adherence	1	10	0. MWCH	30	0. Male	0. Medical officer	5	1. Yes	1	1. once a year	taking the patient's blood sample and carrying out the necessary investigations	1. correct	prescribing antimalarials to those who test positive to malaria	1. correct	following up on those treated to confirm if the treatment worked	1. correct	to help tract effectiveness of antimalarilas, to help control of malaria	1. correct	1. Yes	0. Always			1. Yes	Arthemether lumefantrine, Artesunate amodiaquine, Artemisinine piperaquine	1. correct	1. Yes	0. All patients	1. Secondary	1. Yes	1. Yes	4. >3	1. Yes	1. Yes
153	0. MWCH	0	17	1. female	1. insured	11	1. yes	1. yes	0. microscopy	1. positive	1. malaria	1. yea	0. Artemeter?/Lumefantrine		1. yes	1. adherence	1	4	0. MWCH	32	0. Male	1. Physician assistant	4	1. Yes	1	1. once a year	to confirm the presence of malaria parasite	1. correct	to cure the disease	1. correct	follow-up	1. correct	to identify adverse drug reaction, rule out other possible conditions, complete clearance of parasite	1. correct	1. Yes	0. Always			1. Yes	Artemeter Lumefantrine, Artesunate	1. correct	1. Yes	0. All patients	1. Secondary	1. Yes	1. Yes	4. >3	0. No	2. I don't know
154	0. MWCH	0	69	1. female	0. not insured	14	1. yes	1. yes	0. microscopy	1. positive	1. malaria	1. yea	0. Artemeter?/Lumefantrine		1. yes	1. adherence	1	10	0. MWCH	30	0. Male	0. Medical officer	5	1. Yes	1	1. once a year	taking the patient's blood sample and carrying out the necessary investigations	1. correct	prescribing antimalarials to those who test positive to malaria	1. correct	following up on those treated to confirm if the treatment worked	1. correct	to help tract effectiveness of antimalarilas, to help control of malaria	1. correct	1. Yes	0. Always			1. Yes	Arthemether lumefantrine, Artesunate amodiaquine, Artemisinine piperaquine	1. correct	1. Yes	0. All patients	1. Secondary	1. Yes	1. Yes	4. >3	1. Yes	1. Yes
155	0. MWCH	0	83	1. female	1. insured	11	1. yes	1. yes	0. microscopy	1. positive	1. malaria	1. yea	0. Artemeter?/Lumefantrine		1. yes	1. adherence	1	4	0. MWCH	32	0. Male	1. Physician assistant	4	1. Yes	1	1. once a year	to confirm the presence of malaria parasite	1. correct	to cure the disease	1. correct	follow-up	1. correct	to identify adverse drug reaction, rule out other possible conditions, complete clearance of parasite	1. correct	1. Yes	0. Always			1. Yes	Artemeter Lumefantrine, Artesunate	1. correct	1. Yes	0. All patients	1. Secondary	1. Yes	1. Yes	4. >3	0. No	2. I don't know
156	0. MWCH	0	50	1. female	1. insured	11	1. yes	0. no	no test	no result	1. malaria	1. yea	0. Artemeter?/Lumefantrine		1. yes	0. non-adherence	0	4	0. MWCH	32	0. Male	1. Physician assistant	4	1. Yes	1	1. once a year	to confirm the presence of malaria parasite	1. correct	to cure the disease	1. correct	follow-up	1. correct	to identify adverse drug reaction, rule out other possible conditions, complete clearance of parasite	1. correct	1. Yes	0. Always			1. Yes	Artemeter Lumefantrine, Artesunate	1. correct	1. Yes	0. All patients	1. Secondary	1. Yes	1. Yes	4. >3	0. No	2. I don't know
157	0. MWCH	0	50	1. female	1. insured	12	1. yes	0. no	no test	no result	1. malaria	1. yea	0. Artemeter?/Lumefantrine		1. yes	0. non-adherence	0	14	0. MWCH	33	0. Male	0. Medical officer	4	1. Yes	2	3. Quarterly	diagnosing someone who has presented with clinical symptoms of the disease	1. correct	giving medications to someone who's testing was positive	1. correct	following up on the patient to ensure the disease was properly treated	1. correct	helps in improving clinical outcomes, reduces resistance to drugs in our setting, improves quality of life	1. correct	1. Yes	0. Always			1. Yes	Artemisinine combined therapy, Artesunate	1. correct	1. Yes	0. All patients	1. Secondary	1. Yes	1. Yes	4. >3	0. No	0. No
158	0. MWCH	0	21	1. female	1. insured	12	1. yes	0. no	no test	no result	1. malaria	1. yea	0. Artemeter?/Lumefantrine		1. yes	0. non-adherence	0	14	0. MWCH	33	0. Male	0. Medical officer	4	1. Yes	2	3. Quarterly	diagnosing someone who has presented with clinical symptoms of the disease	1. correct	giving medications to someone who's testing was positive	1. correct	following up on the patient to ensure the disease was properly treated	1. correct	helps in improving clinical outcomes, reduces resistance to drugs in our setting, improves quality of life	1. correct	1. Yes	0. Always			1. Yes	Artemisinine combined therapy, Artesunate	1. correct	1. Yes	0. All patients	1. Secondary	1. Yes	1. Yes	4. >3	0. No	0. No
159	0. MWCH	0	5	0. male	0. not insured	14	1. yes	0. no	no test	no result	1. malaria	1. yea	0. Artemeter?/Lumefantrine		0. no	0. non-adherence	0	10	0. MWCH	30	0. Male	0. Medical officer	5	1. Yes	1	1. once a year	taking the patient's blood sample and carrying out the necessary investigations	1. correct	prescribing antimalarials to those who test positive to malaria	1. correct	following up on those treated to confirm if the treatment worked	1. correct	to help tract effectiveness of antimalarilas, to help control of malaria	1. correct	1. Yes	0. Always			1. Yes	Arthemether lumefantrine, Artesunate amodiaquine, Artemisinine piperaquine	1. correct	1. Yes	0. All patients	1. Secondary	1. Yes	1. Yes	4. >3	1. Yes	1. Yes
160	0. MWCH	0	14	1. female	1. insured	11	1. yes	0. no	no test	no result	1. malaria	1. yea	0. Artemeter?/Lumefantrine		1. yes	0. non-adherence	0	4	0. MWCH	32	0. Male	1. Physician assistant	4	1. Yes	1	1. once a year	to confirm the presence of malaria parasite	1. correct	to cure the disease	1. correct	follow-up	1. correct	to identify adverse drug reaction, rule out other possible conditions, complete clearance of parasite	1. correct	1. Yes	0. Always			1. Yes	Artemeter Lumefantrine, Artesunate	1. correct	1. Yes	0. All patients	1. Secondary	1. Yes	1. Yes	4. >3	0. No	2. I don't know
161	0. MWCH	0	48	1. female	1. insured	11	1. yes	1. yes	0. microscopy	1. positive	1. malaria	1. yea	0. Artemeter?/Lumefantrine		1. yes	1. adherence	1	4	0. MWCH	32	0. Male	1. Physician assistant	4	1. Yes	1	1. once a year	to confirm the presence of malaria parasite	1. correct	to cure the disease	1. correct	follow-up	1. correct	to identify adverse drug reaction, rule out other possible conditions, complete clearance of parasite	1. correct	1. Yes	0. Always			1. Yes	Artemeter Lumefantrine, Artesunate	1. correct	1. Yes	0. All patients	1. Secondary	1. Yes	1. Yes	4. >3	0. No	2. I don't know
162	0. MWCH	0	8	1. female	1. insured	12	1. yes	1. yes	0. microscopy	1. positive	1. malaria	1. yea	0. Artemeter?/Lumefantrine		1. yes	1. adherence	1	14	0. MWCH	33	0. Male	0. Medical officer	4	1. Yes	2	3. Quarterly	diagnosing someone who has presented with clinical symptoms of the disease	1. correct	giving medications to someone who's testing was positive	1. correct	following up on the patient to ensure the disease was properly treated	1. correct	helps in improving clinical outcomes, reduces resistance to drugs in our setting, improves quality of life	1. correct	1. Yes	0. Always			1. Yes	Artemisinine combined therapy, Artesunate	1. correct	1. Yes	0. All patients	1. Secondary	1. Yes	1. Yes	4. >3	0. No	0. No
163	0. MWCH	0	1	1. female	1. insured	16	1. yes	1. yes	0. microscopy	1. positive	1. malaria	1. yea	0. Artemeter?/Lumefantrine		1. yes	1. adherence	1	13	0. MWCH	28	1. Female	0. Medical officer	3	1. Yes	0.4	1. once a year	conducting Lab investigation to confirm (or not) presence of mps	1. correct	giving appropriate medication to treat malaria	1. correct	conducting follow-up after initail treatment	1. correct	helps reduce malaria incidence and prevalence	1. correct	1. Yes	0. Always			1. Yes	Artemisinin combination therapy	1. correct	1. Yes	0. All patients	1. Secondary	1. Yes	1. Yes	4. >3	0. No	2. I don't know
164	0. MWCH	0	49	1. female	0. not insured	12	1. yes	1. yes	0. microscopy	1. positive	1. malaria	1. yea	0. Artemeter?/Lumefantrine		1. yes	1. adherence	1	14	0. MWCH	33	0. Male	0. Medical officer	4	1. Yes	2	3. Quarterly	diagnosing someone who has presented with clinical symptoms of the disease	1. correct	giving medications to someone who's testing was positive	1. correct	following up on the patient to ensure the disease was properly treated	1. correct	helps in improving clinical outcomes, reduces resistance to drugs in our setting, improves quality of life	1. correct	1. Yes	0. Always			1. Yes	Artemisinine combined therapy, Artesunate	1. correct	1. Yes	0. All patients	1. Secondary	1. Yes	1. Yes	4. >3	0. No	0. No
165	0. MWCH	0	2	1. female	0. not insured	12	1. yes	1. yes	0. microscopy	1. positive	1. malaria	1. yea	0. Artemeter?/Lumefantrine		1. yes	1. adherence	1	14	0. MWCH	33	0. Male	0. Medical officer	4	1. Yes	2	3. Quarterly	diagnosing someone who has presented with clinical symptoms of the disease	1. correct	giving medications to someone who's testing was positive	1. correct	following up on the patient to ensure the disease was properly treated	1. correct	helps in improving clinical outcomes, reduces resistance to drugs in our setting, improves quality of life	1. correct	1. Yes	0. Always			1. Yes	Artemisinine combined therapy, Artesunate	1. correct	1. Yes	0. All patients	1. Secondary	1. Yes	1. Yes	4. >3	0. No	0. No
166	0. MWCH	0	5	1. female	1. insured	11	1. yes	1. yes	0. microscopy	1. positive	1. malaria	1. yea	0. Artemeter?/Lumefantrine		1. yes	1. adherence	1	4	0. MWCH	32	0. Male	1. Physician assistant	4	1. Yes	1	1. once a year	to confirm the presence of malaria parasite	1. correct	to cure the disease	1. correct	follow-up	1. correct	to identify adverse drug reaction, rule out other possible conditions, complete clearance of parasite	1. correct	1. Yes	0. Always			1. Yes	Artemeter Lumefantrine, Artesunate	1. correct	1. Yes	0. All patients	1. Secondary	1. Yes	1. Yes	4. >3	0. No	2. I don't know
167	0. MWCH	0	21	1. female	0. not insured	11	1. yes	1. yes	1. RDT	0. negative	1. malaria	1. yea	0. Artemeter?/Lumefantrine		1. yes	1. adherence	0	4	0. MWCH	32	0. Male	1. Physician assistant	4	1. Yes	1	1. once a year	to confirm the presence of malaria parasite	1. correct	to cure the disease	1. correct	follow-up	1. correct	to identify adverse drug reaction, rule out other possible conditions, complete clearance of parasite	1. correct	1. Yes	0. Always			1. Yes	Artemeter Lumefantrine, Artesunate	1. correct	1. Yes	0. All patients	1. Secondary	1. Yes	1. Yes	4. >3	0. No	2. I don't know
168	0. MWCH	0	29	0. male	1. insured	16	1. yes	1. yes	0. microscopy	1. positive	1. malaria	1. yea	0. Artemeter?/Lumefantrine		1. yes	1. adherence	1	13	0. MWCH	28	1. Female	0. Medical officer	3	1. Yes	0.4	1. once a year	conducting Lab investigation to confirm (or not) presence of mps	1. correct	giving appropriate medication to treat malaria	1. correct	conducting follow-up after initail treatment	1. correct	helps reduce malaria incidence and prevalence	1. correct	1. Yes	0. Always			1. Yes	Artemisinin combination therapy	1. correct	1. Yes	0. All patients	1. Secondary	1. Yes	1. Yes	4. >3	0. No	2. I don't know
169	0. MWCH	0	11	0. male	0. not insured	11	1. yes	1. yes	0. microscopy	1. positive	1. malaria	1. yea	0. Artemeter?/Lumefantrine		1. yes	1. adherence	1	4	0. MWCH	32	0. Male	1. Physician assistant	4	1. Yes	1	1. once a year	to confirm the presence of malaria parasite	1. correct	to cure the disease	1. correct	follow-up	1. correct	to identify adverse drug reaction, rule out other possible conditions, complete clearance of parasite	1. correct	1. Yes	0. Always			1. Yes	Artemeter Lumefantrine, Artesunate	1. correct	1. Yes	0. All patients	1. Secondary	1. Yes	1. Yes	4. >3	0. No	2. I don't know
170	0. MWCH	0	3	1. female	1. insured	11	1. yes	1. yes	1. RDT	1. positive	1. malaria	1. yea	0. Artemeter?/Lumefantrine		1. yes	1. adherence	1	4	0. MWCH	32	0. Male	1. Physician assistant	4	1. Yes	1	1. once a year	to confirm the presence of malaria parasite	1. correct	to cure the disease	1. correct	follow-up	1. correct	to identify adverse drug reaction, rule out other possible conditions, complete clearance of parasite	1. correct	1. Yes	0. Always			1. Yes	Artemeter Lumefantrine, Artesunate	1. correct	1. Yes	0. All patients	1. Secondary	1. Yes	1. Yes	4. >3	0. No	2. I don't know
171	0. MWCH	0	32	1. female	1. insured	11	1. yes	0. no	no test	no result	1. malaria	1. yea	0. Artemeter?/Lumefantrine		1. yes	0. non-adherence	0	4	0. MWCH	32	0. Male	1. Physician assistant	4	1. Yes	1	1. once a year	to confirm the presence of malaria parasite	1. correct	to cure the disease	1. correct	follow-up	1. correct	to identify adverse drug reaction, rule out other possible conditions, complete clearance of parasite	1. correct	1. Yes	0. Always			1. Yes	Artemeter Lumefantrine, Artesunate	1. correct	1. Yes	0. All patients	1. Secondary	1. Yes	1. Yes	4. >3	0. No	2. I don't know
172	0. MWCH	0	17	1. female	1. insured	15	1. yes	0. no	no test	no result	1. malaria	1. yea	0. Artemeter?/Lumefantrine		1. yes	0. non-adherence	0	9	0. MWCH	33	0. Male	0. Medical officer	6	1. Yes	1	1. once a year	initial testing for malaria before treatment with RDT	1. correct	traetment with antimalarials	1. correct	follow-up test, mostly involving BF for MPs	1. correct	avoid wasting of resources, ensure adequate treatment, making sure treatment is targetted towards confirmed cases	1. correct	1. Yes	0. Always			1. Yes	Artemisinin combination therapy	1. correct	1. Yes	0. All patients	1. Secondary	1. Yes	1. Yes	3. 3	1. Yes	1. Yes
173	0. MWCH	0	74	0. male	1. insured	11	1. yes	0. no	no test	no result	1. malaria	1. yea	0. Artemeter?/Lumefantrine		1. yes	0. non-adherence	0	4	0. MWCH	32	0. Male	1. Physician assistant	4	1. Yes	1	1. once a year	to confirm the presence of malaria parasite	1. correct	to cure the disease	1. correct	follow-up	1. correct	to identify adverse drug reaction, rule out other possible conditions, complete clearance of parasite	1. correct	1. Yes	0. Always			1. Yes	Artemeter Lumefantrine, Artesunate	1. correct	1. Yes	0. All patients	1. Secondary	1. Yes	1. Yes	4. >3	0. No	2. I don't know
174	0. MWCH	0	38	1. female	1. insured	11	1. yes	0. no	no test	no result	1. malaria	1. yea	0. Artemeter?/Lumefantrine		1. yes	0. non-adherence	0	4	0. MWCH	32	0. Male	1. Physician assistant	4	1. Yes	1	1. once a year	to confirm the presence of malaria parasite	1. correct	to cure the disease	1. correct	follow-up	1. correct	to identify adverse drug reaction, rule out other possible conditions, complete clearance of parasite	1. correct	1. Yes	0. Always			1. Yes	Artemeter Lumefantrine, Artesunate	1. correct	1. Yes	0. All patients	1. Secondary	1. Yes	1. Yes	4. >3	0. No	2. I don't know
175	0. MWCH	0	32	1. female	1. insured	11	1. yes	0. no	no test	no result	1. malaria	1. yea	0. Artemeter?/Lumefantrine		1. yes	0. non-adherence	0	4	0. MWCH	32	0. Male	1. Physician assistant	4	1. Yes	1	1. once a year	to confirm the presence of malaria parasite	1. correct	to cure the disease	1. correct	follow-up	1. correct	to identify adverse drug reaction, rule out other possible conditions, complete clearance of parasite	1. correct	1. Yes	0. Always			1. Yes	Artemeter Lumefantrine, Artesunate	1. correct	1. Yes	0. All patients	1. Secondary	1. Yes	1. Yes	4. >3	0. No	2. I don't know
176	0. MWCH	0	2	1. female	1. insured	14	1. yes	0. no	no test	no result	1. malaria	1. yea	0. Artemeter?/Lumefantrine		1. yes	0. non-adherence	0	10	0. MWCH	30	0. Male	0. Medical officer	5	1. Yes	1	1. once a year	taking the patient's blood sample and carrying out the necessary investigations	1. correct	prescribing antimalarials to those who test positive to malaria	1. correct	following up on those treated to confirm if the treatment worked	1. correct	to help tract effectiveness of antimalarilas, to help control of malaria	1. correct	1. Yes	0. Always			1. Yes	Arthemether lumefantrine, Artesunate amodiaquine, Artemisinine piperaquine	1. correct	1. Yes	0. All patients	1. Secondary	1. Yes	1. Yes	4. >3	1. Yes	1. Yes
177	0. MWCH	0	4	0. male	1. insured	11	1. yes	1. yes	1. RDT	1. positive	1. malaria	1. yea	0. Artemeter?/Lumefantrine		1. yes	1. adherence	1	4	0. MWCH	32	0. Male	1. Physician assistant	4	1. Yes	1	1. once a year	to confirm the presence of malaria parasite	1. correct	to cure the disease	1. correct	follow-up	1. correct	to identify adverse drug reaction, rule out other possible conditions, complete clearance of parasite	1. correct	1. Yes	0. Always			1. Yes	Artemeter Lumefantrine, Artesunate	1. correct	1. Yes	0. All patients	1. Secondary	1. Yes	1. Yes	4. >3	0. No	2. I don't know
178	0. MWCH	0	17	1. female	1. insured	11	1. yes	0. no	no test	no result	1. malaria	1. yea	0. Artemeter?/Lumefantrine		1. yes	0. non-adherence	0	4	0. MWCH	32	0. Male	1. Physician assistant	4	1. Yes	1	1. once a year	to confirm the presence of malaria parasite	1. correct	to cure the disease	1. correct	follow-up	1. correct	to identify adverse drug reaction, rule out other possible conditions, complete clearance of parasite	1. correct	1. Yes	0. Always			1. Yes	Artemeter Lumefantrine, Artesunate	1. correct	1. Yes	0. All patients	1. Secondary	1. Yes	1. Yes	4. >3	0. No	2. I don't know
179	0. MWCH	0	52	1. female	1. insured	11	1. yes	0. no	no test	no result	1. malaria	1. yea	0. Artemeter?/Lumefantrine		1. yes	0. non-adherence	0	4	0. MWCH	32	0. Male	1. Physician assistant	4	1. Yes	1	1. once a year	to confirm the presence of malaria parasite	1. correct	to cure the disease	1. correct	follow-up	1. correct	to identify adverse drug reaction, rule out other possible conditions, complete clearance of parasite	1. correct	1. Yes	0. Always			1. Yes	Artemeter Lumefantrine, Artesunate	1. correct	1. Yes	0. All patients	1. Secondary	1. Yes	1. Yes	4. >3	0. No	2. I don't know
180	0. MWCH	0	33	1. female	0. not insured	11	1. yes	0. no	no test	no result	1. malaria	1. yea	0. Artemeter?/Lumefantrine		1. yes	0. non-adherence	0	4	0. MWCH	32	0. Male	1. Physician assistant	4	1. Yes	1	1. once a year	to confirm the presence of malaria parasite	1. correct	to cure the disease	1. correct	follow-up	1. correct	to identify adverse drug reaction, rule out other possible conditions, complete clearance of parasite	1. correct	1. Yes	0. Always			1. Yes	Artemeter Lumefantrine, Artesunate	1. correct	1. Yes	0. All patients	1. Secondary	1. Yes	1. Yes	4. >3	0. No	2. I don't know
181	0. MWCH	0	17	0. male	1. insured	14	1. yes	0. no	no test	no result	1. malaria	1. yea	0. Artemeter?/Lumefantrine		1. yes	0. non-adherence	0	10	0. MWCH	30	0. Male	0. Medical officer	5	1. Yes	1	1. once a year	taking the patient's blood sample and carrying out the necessary investigations	1. correct	prescribing antimalarials to those who test positive to malaria	1. correct	following up on those treated to confirm if the treatment worked	1. correct	to help tract effectiveness of antimalarilas, to help control of malaria	1. correct	1. Yes	0. Always			1. Yes	Arthemether lumefantrine, Artesunate amodiaquine, Artemisinine piperaquine	1. correct	1. Yes	0. All patients	1. Secondary	1. Yes	1. Yes	4. >3	1. Yes	1. Yes
182	0. MWCH	0	9	0. male	1. insured	12	1. yes	0. no	no test	no result	1. malaria	1. yea	0. Artemeter?/Lumefantrine		1. yes	0. non-adherence	0	14	0. MWCH	33	0. Male	0. Medical officer	4	1. Yes	2	3. Quarterly	diagnosing someone who has presented with clinical symptoms of the disease	1. correct	giving medications to someone who's testing was positive	1. correct	following up on the patient to ensure the disease was properly treated	1. correct	helps in improving clinical outcomes, reduces resistance to drugs in our setting, improves quality of life	1. correct	1. Yes	0. Always			1. Yes	Artemisinine combined therapy, Artesunate	1. correct	1. Yes	0. All patients	1. Secondary	1. Yes	1. Yes	4. >3	0. No	0. No
183	0. MWCH	0	28	1. female	1. insured	14	1. yes	0. no	no test	no result	1. malaria	1. yea	0. Artemeter?/Lumefantrine		1. yes	0. non-adherence	0	10	0. MWCH	30	0. Male	0. Medical officer	5	1. Yes	1	1. once a year	taking the patient's blood sample and carrying out the necessary investigations	1. correct	prescribing antimalarials to those who test positive to malaria	1. correct	following up on those treated to confirm if the treatment worked	1. correct	to help tract effectiveness of antimalarilas, to help control of malaria	1. correct	1. Yes	0. Always			1. Yes	Arthemether lumefantrine, Artesunate amodiaquine, Artemisinine piperaquine	1. correct	1. Yes	0. All patients	1. Secondary	1. Yes	1. Yes	4. >3	1. Yes	1. Yes
184	0. MWCH	0	21	1. female	0. not insured	14	1. yes	0. no	no test	no result	1. malaria	1. yea	0. Artemeter?/Lumefantrine		1. yes	0. non-adherence	0	10	0. MWCH	30	0. Male	0. Medical officer	5	1. Yes	1	1. once a year	taking the patient's blood sample and carrying out the necessary investigations	1. correct	prescribing antimalarials to those who test positive to malaria	1. correct	following up on those treated to confirm if the treatment worked	1. correct	to help tract effectiveness of antimalarilas, to help control of malaria	1. correct	1. Yes	0. Always			1. Yes	Arthemether lumefantrine, Artesunate amodiaquine, Artemisinine piperaquine	1. correct	1. Yes	0. All patients	1. Secondary	1. Yes	1. Yes	4. >3	1. Yes	1. Yes
185	0. MWCH	0	4	1. female	1. insured	11	1. yes	0. no	no test	no result	1. malaria	1. yea	0. Artemeter?/Lumefantrine		1. yes	0. non-adherence	0	4	0. MWCH	32	0. Male	1. Physician assistant	4	1. Yes	1	1. once a year	to confirm the presence of malaria parasite	1. correct	to cure the disease	1. correct	follow-up	1. correct	to identify adverse drug reaction, rule out other possible conditions, complete clearance of parasite	1. correct	1. Yes	0. Always			1. Yes	Artemeter Lumefantrine, Artesunate	1. correct	1. Yes	0. All patients	1. Secondary	1. Yes	1. Yes	4. >3	0. No	2. I don't know
186	0. MWCH	0	32	1. female	1. insured	12	1. yes	0. no	no test	no result	1. malaria	1. yea	0. Artemeter?/Lumefantrine		1. yes	0. non-adherence	0	14	0. MWCH	33	0. Male	0. Medical officer	4	1. Yes	2	3. Quarterly	diagnosing someone who has presented with clinical symptoms of the disease	1. correct	giving medications to someone who's testing was positive	1. correct	following up on the patient to ensure the disease was properly treated	1. correct	helps in improving clinical outcomes, reduces resistance to drugs in our setting, improves quality of life	1. correct	1. Yes	0. Always			1. Yes	Artemisinine combined therapy, Artesunate	1. correct	1. Yes	0. All patients	1. Secondary	1. Yes	1. Yes	4. >3	0. No	0. No
187	0. MWCH	0	33	1. female	1. insured	14	1. yes	0. no	no test	no result	1. malaria	1. yea	0. Artemeter?/Lumefantrine		1. yes	0. non-adherence	0	10	0. MWCH	30	0. Male	0. Medical officer	5	1. Yes	1	1. once a year	taking the patient's blood sample and carrying out the necessary investigations	1. correct	prescribing antimalarials to those who test positive to malaria	1. correct	following up on those treated to confirm if the treatment worked	1. correct	to help tract effectiveness of antimalarilas, to help control of malaria	1. correct	1. Yes	0. Always			1. Yes	Arthemether lumefantrine, Artesunate amodiaquine, Artemisinine piperaquine	1. correct	1. Yes	0. All patients	1. Secondary	1. Yes	1. Yes	4. >3	1. Yes	1. Yes
188	0. MWCH	0	31	0. male	1. insured	14	1. yes	0. no	no test	no result	1. malaria	1. yea	0. Artemeter?/Lumefantrine		1. yes	0. non-adherence	0	10	0. MWCH	30	0. Male	0. Medical officer	5	1. Yes	1	1. once a year	taking the patient's blood sample and carrying out the necessary investigations	1. correct	prescribing antimalarials to those who test positive to malaria	1. correct	following up on those treated to confirm if the treatment worked	1. correct	to help tract effectiveness of antimalarilas, to help control of malaria	1. correct	1. Yes	0. Always			1. Yes	Arthemether lumefantrine, Artesunate amodiaquine, Artemisinine piperaquine	1. correct	1. Yes	0. All patients	1. Secondary	1. Yes	1. Yes	4. >3	1. Yes	1. Yes
189	0. MWCH	0	27	1. female	1. insured	11	1. yes	0. no	no test	no result	1. malaria	1. yea	0. Artemeter?/Lumefantrine		1. yes	0. non-adherence	0	4	0. MWCH	32	0. Male	1. Physician assistant	4	1. Yes	1	1. once a year	to confirm the presence of malaria parasite	1. correct	to cure the disease	1. correct	follow-up	1. correct	to identify adverse drug reaction, rule out other possible conditions, complete clearance of parasite	1. correct	1. Yes	0. Always			1. Yes	Artemeter Lumefantrine, Artesunate	1. correct	1. Yes	0. All patients	1. Secondary	1. Yes	1. Yes	4. >3	0. No	2. I don't know
190	0. MWCH	0	36	1. female	1. insured	14	1. yes	0. no	no test	no result	1. malaria	1. yea	0. Artemeter?/Lumefantrine		1. yes	0. non-adherence	0	10	0. MWCH	30	0. Male	0. Medical officer	5	1. Yes	1	1. once a year	taking the patient's blood sample and carrying out the necessary investigations	1. correct	prescribing antimalarials to those who test positive to malaria	1. correct	following up on those treated to confirm if the treatment worked	1. correct	to help tract effectiveness of antimalarilas, to help control of malaria	1. correct	1. Yes	0. Always			1. Yes	Arthemether lumefantrine, Artesunate amodiaquine, Artemisinine piperaquine	1. correct	1. Yes	0. All patients	1. Secondary	1. Yes	1. Yes	4. >3	1. Yes	1. Yes
191	0. MWCH	0	14	1. female	1. insured	11	1. yes	0. no	no test	no result	1. malaria	1. yea	0. Artemeter?/Lumefantrine		1. yes	0. non-adherence	0	4	0. MWCH	32	0. Male	1. Physician assistant	4	1. Yes	1	1. once a year	to confirm the presence of malaria parasite	1. correct	to cure the disease	1. correct	follow-up	1. correct	to identify adverse drug reaction, rule out other possible conditions, complete clearance of parasite	1. correct	1. Yes	0. Always			1. Yes	Artemeter Lumefantrine, Artesunate	1. correct	1. Yes	0. All patients	1. Secondary	1. Yes	1. Yes	4. >3	0. No	2. I don't know
192	0. MWCH	0	75	1. female	1. insured	11	1. yes	0. no	no test	no result	1. malaria	1. yea	0. Artemeter?/Lumefantrine		1. yes	0. non-adherence	0	4	0. MWCH	32	0. Male	1. Physician assistant	4	1. Yes	1	1. once a year	to confirm the presence of malaria parasite	1. correct	to cure the disease	1. correct	follow-up	1. correct	to identify adverse drug reaction, rule out other possible conditions, complete clearance of parasite	1. correct	1. Yes	0. Always			1. Yes	Artemeter Lumefantrine, Artesunate	1. correct	1. Yes	0. All patients	1. Secondary	1. Yes	1. Yes	4. >3	0. No	2. I don't know
193	0. MWCH	0	60	1. female	1. insured	11	1. yes	0. no	no test	no result	1. malaria	1. yea	0. Artemeter?/Lumefantrine		1. yes	0. non-adherence	0	4	0. MWCH	32	0. Male	1. Physician assistant	4	1. Yes	1	1. once a year	to confirm the presence of malaria parasite	1. correct	to cure the disease	1. correct	follow-up	1. correct	to identify adverse drug reaction, rule out other possible conditions, complete clearance of parasite	1. correct	1. Yes	0. Always			1. Yes	Artemeter Lumefantrine, Artesunate	1. correct	1. Yes	0. All patients	1. Secondary	1. Yes	1. Yes	4. >3	0. No	2. I don't know
194	0. MWCH	0	26	1. female	1. insured	11	1. yes	0. no	no test	no result	1. malaria	1. yea	0. Artemeter?/Lumefantrine		1. yes	0. non-adherence	0	4	0. MWCH	32	0. Male	1. Physician assistant	4	1. Yes	1	1. once a year	to confirm the presence of malaria parasite	1. correct	to cure the disease	1. correct	follow-up	1. correct	to identify adverse drug reaction, rule out other possible conditions, complete clearance of parasite	1. correct	1. Yes	0. Always			1. Yes	Artemeter Lumefantrine, Artesunate	1. correct	1. Yes	0. All patients	1. Secondary	1. Yes	1. Yes	4. >3	0. No	2. I don't know
195	0. MWCH	0	57	0. male	1. insured	11	1. yes	0. no	no test	no result	1. malaria	1. yea	0. Artemeter?/Lumefantrine		1. yes	0. non-adherence	0	4	0. MWCH	32	0. Male	1. Physician assistant	4	1. Yes	1	1. once a year	to confirm the presence of malaria parasite	1. correct	to cure the disease	1. correct	follow-up	1. correct	to identify adverse drug reaction, rule out other possible conditions, complete clearance of parasite	1. correct	1. Yes	0. Always			1. Yes	Artemeter Lumefantrine, Artesunate	1. correct	1. Yes	0. All patients	1. Secondary	1. Yes	1. Yes	4. >3	0. No	2. I don't know
196	0. MWCH	0	11	1. female	1. insured	15	1. yes	0. no	no test	no result	1. malaria	1. yea	0. Artemeter?/Lumefantrine		1. yes	0. non-adherence	0	9	0. MWCH	33	0. Male	0. Medical officer	6	1. Yes	1	1. once a year	initial testing for malaria before treatment with RDT	1. correct	traetment with antimalarials	1. correct	follow-up test, mostly involving BF for MPs	1. correct	avoid wasting of resources, ensure adequate treatment, making sure treatment is targetted towards confirmed cases	1. correct	1. Yes	0. Always			1. Yes	Artemisinin combination therapy	1. correct	1. Yes	0. All patients	1. Secondary	1. Yes	1. Yes	3. 3	1. Yes	1. Yes
197	0. MWCH	0	18	0. male	1. insured	11	1. yes	0. no	no test	no result	1. malaria	1. yea	0. Artemeter?/Lumefantrine		1. yes	0. non-adherence	0	4	0. MWCH	32	0. Male	1. Physician assistant	4	1. Yes	1	1. once a year	to confirm the presence of malaria parasite	1. correct	to cure the disease	1. correct	follow-up	1. correct	to identify adverse drug reaction, rule out other possible conditions, complete clearance of parasite	1. correct	1. Yes	0. Always			1. Yes	Artemeter Lumefantrine, Artesunate	1. correct	1. Yes	0. All patients	1. Secondary	1. Yes	1. Yes	4. >3	0. No	2. I don't know
198	0. MWCH	0	3	0. male	1. insured	11	1. yes	0. no	no test	no result	1. malaria	1. yea	0. Artemeter?/Lumefantrine		1. yes	0. non-adherence	0	4	0. MWCH	32	0. Male	1. Physician assistant	4	1. Yes	1	1. once a year	to confirm the presence of malaria parasite	1. correct	to cure the disease	1. correct	follow-up	1. correct	to identify adverse drug reaction, rule out other possible conditions, complete clearance of parasite	1. correct	1. Yes	0. Always			1. Yes	Artemeter Lumefantrine, Artesunate	1. correct	1. Yes	0. All patients	1. Secondary	1. Yes	1. Yes	4. >3	0. No	2. I don't know
199	0. MWCH	0	55	1. female	1. insured	11	1. yes	0. no	no test	no result	1. malaria	1. yea	0. Artemeter?/Lumefantrine		1. yes	0. non-adherence	0	4	0. MWCH	32	0. Male	1. Physician assistant	4	1. Yes	1	1. once a year	to confirm the presence of malaria parasite	1. correct	to cure the disease	1. correct	follow-up	1. correct	to identify adverse drug reaction, rule out other possible conditions, complete clearance of parasite	1. correct	1. Yes	0. Always			1. Yes	Artemeter Lumefantrine, Artesunate	1. correct	1. Yes	0. All patients	1. Secondary	1. Yes	1. Yes	4. >3	0. No	2. I don't know
200	0. MWCH	0	27	0. male	1. insured	11	1. yes	0. no	no test	no result	1. malaria	1. yea	0. Artemeter?/Lumefantrine		1. yes	0. non-adherence	0	4	0. MWCH	32	0. Male	1. Physician assistant	4	1. Yes	1	1. once a year	to confirm the presence of malaria parasite	1. correct	to cure the disease	1. correct	follow-up	1. correct	to identify adverse drug reaction, rule out other possible conditions, complete clearance of parasite	1. correct	1. Yes	0. Always			1. Yes	Artemeter Lumefantrine, Artesunate	1. correct	1. Yes	0. All patients	1. Secondary	1. Yes	1. Yes	4. >3	0. No	2. I don't know
201	0. MWCH	0	20	1. female	0. not insured	14	1. yes	0. no	no test	no result	1. malaria	1. yea	0. Artemeter?/Lumefantrine		1. yes	0. non-adherence	0	10	0. MWCH	30	0. Male	0. Medical officer	5	1. Yes	1	1. once a year	taking the patient's blood sample and carrying out the necessary investigations	1. correct	prescribing antimalarials to those who test positive to malaria	1. correct	following up on those treated to confirm if the treatment worked	1. correct	to help tract effectiveness of antimalarilas, to help control of malaria	1. correct	1. Yes	0. Always			1. Yes	Arthemether lumefantrine, Artesunate amodiaquine, Artemisinine piperaquine	1. correct	1. Yes	0. All patients	1. Secondary	1. Yes	1. Yes	4. >3	1. Yes	1. Yes
202	0. MWCH	0	23	1. female	1. insured	16	1. yes	0. no	no test	no result	1. malaria	1. yea	0. Artemeter?/Lumefantrine		1. yes	0. non-adherence	0	13	0. MWCH	28	1. Female	0. Medical officer	3	1. Yes	0.4	1. once a year	conducting Lab investigation to confirm (or not) presence of mps	1. correct	giving appropriate medication to treat malaria	1. correct	conducting follow-up after initail treatment	1. correct	helps reduce malaria incidence and prevalence	1. correct	1. Yes	0. Always			1. Yes	Artemisinin combination therapy	1. correct	1. Yes	0. All patients	1. Secondary	1. Yes	1. Yes	4. >3	0. No	2. I don't know
203	0. MWCH	0	26	1. female	1. insured	11	1. yes	0. no	no test	no result	1. malaria	1. yea	0. Artemeter?/Lumefantrine		1. yes	0. non-adherence	0	4	0. MWCH	32	0. Male	1. Physician assistant	4	1. Yes	1	1. once a year	to confirm the presence of malaria parasite	1. correct	to cure the disease	1. correct	follow-up	1. correct	to identify adverse drug reaction, rule out other possible conditions, complete clearance of parasite	1. correct	1. Yes	0. Always			1. Yes	Artemeter Lumefantrine, Artesunate	1. correct	1. Yes	0. All patients	1. Secondary	1. Yes	1. Yes	4. >3	0. No	2. I don't know
204	0. MWCH	0	19	0. male	1. insured	11	1. yes	0. no	no test	no result	1. malaria	1. yea	0. Artemeter?/Lumefantrine		1. yes	0. non-adherence	0	4	0. MWCH	32	0. Male	1. Physician assistant	4	1. Yes	1	1. once a year	to confirm the presence of malaria parasite	1. correct	to cure the disease	1. correct	follow-up	1. correct	to identify adverse drug reaction, rule out other possible conditions, complete clearance of parasite	1. correct	1. Yes	0. Always			1. Yes	Artemeter Lumefantrine, Artesunate	1. correct	1. Yes	0. All patients	1. Secondary	1. Yes	1. Yes	4. >3	0. No	2. I don't know
205	0. MWCH	0	24	0. male	1. insured	11	1. yes	0. no	no test	no result	1. malaria	1. yea	0. Artemeter?/Lumefantrine		1. yes	0. non-adherence	0	4	0. MWCH	32	0. Male	1. Physician assistant	4	1. Yes	1	1. once a year	to confirm the presence of malaria parasite	1. correct	to cure the disease	1. correct	follow-up	1. correct	to identify adverse drug reaction, rule out other possible conditions, complete clearance of parasite	1. correct	1. Yes	0. Always			1. Yes	Artemeter Lumefantrine, Artesunate	1. correct	1. Yes	0. All patients	1. Secondary	1. Yes	1. Yes	4. >3	0. No	2. I don't know
206	0. MWCH	0	2	1. female	1. insured	11	1. yes	0. no	no test	no result	1. malaria	1. yea	0. Artemeter?/Lumefantrine		1. yes	0. non-adherence	0	4	0. MWCH	32	0. Male	1. Physician assistant	4	1. Yes	1	1. once a year	to confirm the presence of malaria parasite	1. correct	to cure the disease	1. correct	follow-up	1. correct	to identify adverse drug reaction, rule out other possible conditions, complete clearance of parasite	1. correct	1. Yes	0. Always			1. Yes	Artemeter Lumefantrine, Artesunate	1. correct	1. Yes	0. All patients	1. Secondary	1. Yes	1. Yes	4. >3	0. No	2. I don't know
207	0. MWCH	0	35	1. female	1. insured	11	1. yes	0. no	no test	no result	1. malaria	1. yea	0. Artemeter?/Lumefantrine		1. yes	0. non-adherence	0	4	0. MWCH	32	0. Male	1. Physician assistant	4	1. Yes	1	1. once a year	to confirm the presence of malaria parasite	1. correct	to cure the disease	1. correct	follow-up	1. correct	to identify adverse drug reaction, rule out other possible conditions, complete clearance of parasite	1. correct	1. Yes	0. Always			1. Yes	Artemeter Lumefantrine, Artesunate	1. correct	1. Yes	0. All patients	1. Secondary	1. Yes	1. Yes	4. >3	0. No	2. I don't know
208	0. MWCH	0	24	1. female	1. insured	11	1. yes	0. no	no test	no result	1. malaria	1. yea	0. Artemeter?/Lumefantrine		1. yes	0. non-adherence	0	4	0. MWCH	32	0. Male	1. Physician assistant	4	1. Yes	1	1. once a year	to confirm the presence of malaria parasite	1. correct	to cure the disease	1. correct	follow-up	1. correct	to identify adverse drug reaction, rule out other possible conditions, complete clearance of parasite	1. correct	1. Yes	0. Always			1. Yes	Artemeter Lumefantrine, Artesunate	1. correct	1. Yes	0. All patients	1. Secondary	1. Yes	1. Yes	4. >3	0. No	2. I don't know
209	0. MWCH	0	2	0. male	1. insured	14	1. yes	0. no	no test	no result	1. malaria	1. yea	0. Artemeter?/Lumefantrine		1. yes	0. non-adherence	0	10	0. MWCH	30	0. Male	0. Medical officer	5	1. Yes	1	1. once a year	taking the patient's blood sample and carrying out the necessary investigations	1. correct	prescribing antimalarials to those who test positive to malaria	1. correct	following up on those treated to confirm if the treatment worked	1. correct	to help tract effectiveness of antimalarilas, to help control of malaria	1. correct	1. Yes	0. Always			1. Yes	Arthemether lumefantrine, Artesunate amodiaquine, Artemisinine piperaquine	1. correct	1. Yes	0. All patients	1. Secondary	1. Yes	1. Yes	4. >3	1. Yes	1. Yes
210	0. MWCH	0	19	1. female	1. insured	14	1. yes	0. no	no test	no result	1. malaria	1. yea	0. Artemeter?/Lumefantrine		1. yes	0. non-adherence	0	10	0. MWCH	30	0. Male	0. Medical officer	5	1. Yes	1	1. once a year	taking the patient's blood sample and carrying out the necessary investigations	1. correct	prescribing antimalarials to those who test positive to malaria	1. correct	following up on those treated to confirm if the treatment worked	1. correct	to help tract effectiveness of antimalarilas, to help control of malaria	1. correct	1. Yes	0. Always			1. Yes	Arthemether lumefantrine, Artesunate amodiaquine, Artemisinine piperaquine	1. correct	1. Yes	0. All patients	1. Secondary	1. Yes	1. Yes	4. >3	1. Yes	1. Yes
211	0. MWCH	0	5	0. male	1. insured	11	1. yes	0. no	no test	no result	1. malaria	1. yea	0. Artemeter?/Lumefantrine		1. yes	0. non-adherence	0	4	0. MWCH	32	0. Male	1. Physician assistant	4	1. Yes	1	1. once a year	to confirm the presence of malaria parasite	1. correct	to cure the disease	1. correct	follow-up	1. correct	to identify adverse drug reaction, rule out other possible conditions, complete clearance of parasite	1. correct	1. Yes	0. Always			1. Yes	Artemeter Lumefantrine, Artesunate	1. correct	1. Yes	0. All patients	1. Secondary	1. Yes	1. Yes	4. >3	0. No	2. I don't know
212	0. MWCH	0	23	1. female	1. insured	11	1. yes	0. no	no test	no result	1. malaria	1. yea	0. Artemeter?/Lumefantrine		1. yes	0. non-adherence	0	4	0. MWCH	32	0. Male	1. Physician assistant	4	1. Yes	1	1. once a year	to confirm the presence of malaria parasite	1. correct	to cure the disease	1. correct	follow-up	1. correct	to identify adverse drug reaction, rule out other possible conditions, complete clearance of parasite	1. correct	1. Yes	0. Always			1. Yes	Artemeter Lumefantrine, Artesunate	1. correct	1. Yes	0. All patients	1. Secondary	1. Yes	1. Yes	4. >3	0. No	2. I don't know
213	0. MWCH	0	23	0. male	1. insured	11	1. yes	0. no	no test	no result	1. malaria	1. yea	0. Artemeter?/Lumefantrine		1. yes	0. non-adherence	0	4	0. MWCH	32	0. Male	1. Physician assistant	4	1. Yes	1	1. once a year	to confirm the presence of malaria parasite	1. correct	to cure the disease	1. correct	follow-up	1. correct	to identify adverse drug reaction, rule out other possible conditions, complete clearance of parasite	1. correct	1. Yes	0. Always			1. Yes	Artemeter Lumefantrine, Artesunate	1. correct	1. Yes	0. All patients	1. Secondary	1. Yes	1. Yes	4. >3	0. No	2. I don't know
214	0. MWCH	0	44	1. female	1. insured	11	1. yes	0. no	no test	no result	1. malaria	1. yea	0. Artemeter?/Lumefantrine		1. yes	0. non-adherence	0	4	0. MWCH	32	0. Male	1. Physician assistant	4	1. Yes	1	1. once a year	to confirm the presence of malaria parasite	1. correct	to cure the disease	1. correct	follow-up	1. correct	to identify adverse drug reaction, rule out other possible conditions, complete clearance of parasite	1. correct	1. Yes	0. Always			1. Yes	Artemeter Lumefantrine, Artesunate	1. correct	1. Yes	0. All patients	1. Secondary	1. Yes	1. Yes	4. >3	0. No	2. I don't know
215	0. MWCH	0	19	1. female	1. insured	11	1. yes	0. no	no test	no result	1. malaria	1. yea	0. Artemeter?/Lumefantrine		1. yes	0. non-adherence	0	4	0. MWCH	32	0. Male	1. Physician assistant	4	1. Yes	1	1. once a year	to confirm the presence of malaria parasite	1. correct	to cure the disease	1. correct	follow-up	1. correct	to identify adverse drug reaction, rule out other possible conditions, complete clearance of parasite	1. correct	1. Yes	0. Always			1. Yes	Artemeter Lumefantrine, Artesunate	1. correct	1. Yes	0. All patients	1. Secondary	1. Yes	1. Yes	4. >3	0. No	2. I don't know
216	0. MWCH	0	33	0. male	1. insured	14	1. yes	0. no	no test	no result	1. malaria	1. yea	0. Artemeter?/Lumefantrine		1. yes	0. non-adherence	0	10	0. MWCH	30	0. Male	0. Medical officer	5	1. Yes	1	1. once a year	taking the patient's blood sample and carrying out the necessary investigations	1. correct	prescribing antimalarials to those who test positive to malaria	1. correct	following up on those treated to confirm if the treatment worked	1. correct	to help tract effectiveness of antimalarilas, to help control of malaria	1. correct	1. Yes	0. Always			1. Yes	Arthemether lumefantrine, Artesunate amodiaquine, Artemisinine piperaquine	1. correct	1. Yes	0. All patients	1. Secondary	1. Yes	1. Yes	4. >3	1. Yes	1. Yes
217	0. MWCH	0	79	0. male	1. insured	11	1. yes	0. no	no test	no result	1. malaria	1. yea	0. Artemeter?/Lumefantrine		1. yes	0. non-adherence	0	4	0. MWCH	32	0. Male	1. Physician assistant	4	1. Yes	1	1. once a year	to confirm the presence of malaria parasite	1. correct	to cure the disease	1. correct	follow-up	1. correct	to identify adverse drug reaction, rule out other possible conditions, complete clearance of parasite	1. correct	1. Yes	0. Always			1. Yes	Artemeter Lumefantrine, Artesunate	1. correct	1. Yes	0. All patients	1. Secondary	1. Yes	1. Yes	4. >3	0. No	2. I don't know
218	0. MWCH	0	1	1. female	1. insured	13	1. yes	0. no	no test	no result	1. malaria	1. yea	0. Artemeter?/Lumefantrine		1. yes	0. non-adherence	0	18	0. MWCH	26	1. Female	1. Physician assistant	1	0. No	0	5. I don't know	taking blood sample to the lab to investigate blood for mps or by means of RDT	1. correct	implies the use of artemisinie based combination therapy to treat malaria if the person test positiv	1. correct	no idea	0. incorrect	to avoid unnecessary overuse of antimalaria drugs, to avoid resistance	1. correct	1. Yes	0. Always			1. Yes	ACTs, Dihydroatermisinine piperaquine	1. correct	1. Yes	0. All patients	1. Secondary	1. Yes	1. Yes	4. >3	1. Yes	1. Yes
219	0. MWCH	0	16	1. female	1. insured	12	1. yes	0. no	no test	no result	1. malaria	1. yea	0. Artemeter?/Lumefantrine		1. yes	0. non-adherence	0	14	0. MWCH	33	0. Male	0. Medical officer	4	1. Yes	2	3. Quarterly	diagnosing someone who has presented with clinical symptoms of the disease	1. correct	giving medications to someone who's testing was positive	1. correct	following up on the patient to ensure the disease was properly treated	1. correct	helps in improving clinical outcomes, reduces resistance to drugs in our setting, improves quality of life	1. correct	1. Yes	0. Always			1. Yes	Artemisinine combined therapy, Artesunate	1. correct	1. Yes	0. All patients	1. Secondary	1. Yes	1. Yes	4. >3	0. No	0. No
220	0. MWCH	0	30	1. female	0. not insured	11	1. yes	0. no	no test	no result	1. malaria	1. yea	0. Artemeter?/Lumefantrine		1. yes	0. non-adherence	0	4	0. MWCH	32	0. Male	1. Physician assistant	4	1. Yes	1	1. once a year	to confirm the presence of malaria parasite	1. correct	to cure the disease	1. correct	follow-up	1. correct	to identify adverse drug reaction, rule out other possible conditions, complete clearance of parasite	1. correct	1. Yes	0. Always			1. Yes	Artemeter Lumefantrine, Artesunate	1. correct	1. Yes	0. All patients	1. Secondary	1. Yes	1. Yes	4. >3	0. No	2. I don't know
221	0. MWCH	0	21	1. female	1. insured	12	1. yes	0. no	no test	no result	1. malaria	1. yea	0. Artemeter?/Lumefantrine		1. yes	0. non-adherence	0	14	0. MWCH	33	0. Male	0. Medical officer	4	1. Yes	2	3. Quarterly	diagnosing someone who has presented with clinical symptoms of the disease	1. correct	giving medications to someone who's testing was positive	1. correct	following up on the patient to ensure the disease was properly treated	1. correct	helps in improving clinical outcomes, reduces resistance to drugs in our setting, improves quality of life	1. correct	1. Yes	0. Always			1. Yes	Artemisinine combined therapy, Artesunate	1. correct	1. Yes	0. All patients	1. Secondary	1. Yes	1. Yes	4. >3	0. No	0. No
222	0. MWCH		47	1. female	1. insured	11	1. yes	0. no	no test	no result	1. malaria	1. yea	0. Artemeter?/Lumefantrine		1. yes	0. non-adherence	0	4	0. MWCH	32	0. Male	1. Physician assistant	4	1. Yes	1	1. once a year	to confirm the presence of malaria parasite	1. correct	to cure the disease	1. correct	follow-up	1. correct	to identify adverse drug reaction, rule out other possible conditions, complete clearance of parasite	1. correct	1. Yes	0. Always			1. Yes	Artemeter Lumefantrine, Artesunate	1. correct	1. Yes	0. All patients	1. Secondary	1. Yes	1. Yes	4. >3	0. No	2. I don't know
223	0. MWCH	0	19	1. female	1. insured	13	1. yes	0. no	no test	no result	1. malaria	1. yea	0. Artemeter?/Lumefantrine		1. yes	0. non-adherence	0	18	0. MWCH	26	1. Female	1. Physician assistant	1	0. No	0	5. I don't know	taking blood sample to the lab to investigate blood for mps or by means of RDT	1. correct	implies the use of artemisinie based combination therapy to treat malaria if the person test positiv	1. correct	no idea	0. incorrect	to avoid unnecessary overuse of antimalaria drugs, to avoid resistance	1. correct	1. Yes	0. Always			1. Yes	ACTs, Dihydroatermisinine piperaquine	1. correct	1. Yes	0. All patients	1. Secondary	1. Yes	1. Yes	4. >3	1. Yes	1. Yes
224	0. MWCH	0	36	0. male	1. insured	12	1. yes	0. no	no test	no result	1. malaria	1. yea	0. Artemeter?/Lumefantrine		1. yes	0. non-adherence	0	14	0. MWCH	33	0. Male	0. Medical officer	4	1. Yes	2	3. Quarterly	diagnosing someone who has presented with clinical symptoms of the disease	1. correct	giving medications to someone who's testing was positive	1. correct	following up on the patient to ensure the disease was properly treated	1. correct	helps in improving clinical outcomes, reduces resistance to drugs in our setting, improves quality of life	1. correct	1. Yes	0. Always			1. Yes	Artemisinine combined therapy, Artesunate	1. correct	1. Yes	0. All patients	1. Secondary	1. Yes	1. Yes	4. >3	0. No	0. No
225	0. MWCH	0	5	0. male	1. insured	11	1. yes	1. yes	0. microscopy	1. positive	1. malaria	1. yea	0. Artemeter?/Lumefantrine		1. yes	1. adherence	1	4	0. MWCH	32	0. Male	1. Physician assistant	4	1. Yes	1	1. once a year	to confirm the presence of malaria parasite	1. correct	to cure the disease	1. correct	follow-up	1. correct	to identify adverse drug reaction, rule out other possible conditions, complete clearance of parasite	1. correct	1. Yes	0. Always			1. Yes	Artemeter Lumefantrine, Artesunate	1. correct	1. Yes	0. All patients	1. Secondary	1. Yes	1. Yes	4. >3	0. No	2. I don't know
226	0. MWCH	0	28	1. female	1. insured	11	1. yes	1. yes	0. microscopy	1. positive	1. malaria	1. yea	0. Artemeter?/Lumefantrine		1. yes	1. adherence	1	4	0. MWCH	32	0. Male	1. Physician assistant	4	1. Yes	1	1. once a year	to confirm the presence of malaria parasite	1. correct	to cure the disease	1. correct	follow-up	1. correct	to identify adverse drug reaction, rule out other possible conditions, complete clearance of parasite	1. correct	1. Yes	0. Always			1. Yes	Artemeter Lumefantrine, Artesunate	1. correct	1. Yes	0. All patients	1. Secondary	1. Yes	1. Yes	4. >3	0. No	2. I don't know
227	0. MWCH	0	70	0. male	1. insured	15	1. yes	1. yes	0. microscopy	1. positive	1. malaria	1. yea	0. Artemeter?/Lumefantrine		1. yes	1. adherence	1	9	0. MWCH	33	0. Male	0. Medical officer	6	1. Yes	1	1. once a year	initial testing for malaria before treatment with RDT	1. correct	traetment with antimalarials	1. correct	follow-up test, mostly involving BF for MPs	1. correct	avoid wasting of resources, ensure adequate treatment, making sure treatment is targetted towards confirmed cases	1. correct	1. Yes	0. Always			1. Yes	Artemisinin combination therapy	1. correct	1. Yes	0. All patients	1. Secondary	1. Yes	1. Yes	3. 3	1. Yes	1. Yes
228	0. MWCH	0	18	1. female	1. insured	11	1. yes	1. yes	0. microscopy	1. positive	1. malaria	1. yea	0. Artemeter?/Lumefantrine		1. yes	1. adherence	1	4	0. MWCH	32	0. Male	1. Physician assistant	4	1. Yes	1	1. once a year	to confirm the presence of malaria parasite	1. correct	to cure the disease	1. correct	follow-up	1. correct	to identify adverse drug reaction, rule out other possible conditions, complete clearance of parasite	1. correct	1. Yes	0. Always			1. Yes	Artemeter Lumefantrine, Artesunate	1. correct	1. Yes	0. All patients	1. Secondary	1. Yes	1. Yes	4. >3	0. No	2. I don't know
229	0. MWCH	0	41	1. female	1. insured	12	1. yes	1. yes	0. microscopy	1. positive	1. malaria	1. yea	0. Artemeter?/Lumefantrine		1. yes	1. adherence	1	14	0. MWCH	33	0. Male	0. Medical officer	4	1. Yes	2	3. Quarterly	diagnosing someone who has presented with clinical symptoms of the disease	1. correct	giving medications to someone who's testing was positive	1. correct	following up on the patient to ensure the disease was properly treated	1. correct	helps in improving clinical outcomes, reduces resistance to drugs in our setting, improves quality of life	1. correct	1. Yes	0. Always			1. Yes	Artemisinine combined therapy, Artesunate	1. correct	1. Yes	0. All patients	1. Secondary	1. Yes	1. Yes	4. >3	0. No	0. No
230	0. MWCH	0	42	1. female	0. not insured	14	1. yes	1. yes	0. microscopy	1. positive	1. malaria	1. yea	0. Artemeter?/Lumefantrine		1. yes	1. adherence	1	10	0. MWCH	30	0. Male	0. Medical officer	5	1. Yes	1	1. once a year	taking the patient's blood sample and carrying out the necessary investigations	1. correct	prescribing antimalarials to those who test positive to malaria	1. correct	following up on those treated to confirm if the treatment worked	1. correct	to help tract effectiveness of antimalarilas, to help control of malaria	1. correct	1. Yes	0. Always			1. Yes	Arthemether lumefantrine, Artesunate amodiaquine, Artemisinine piperaquine	1. correct	1. Yes	0. All patients	1. Secondary	1. Yes	1. Yes	4. >3	1. Yes	1. Yes
231	0. MWCH	0	62	1. female	1. insured	11	1. yes	1. yes	0. microscopy	1. positive	1. malaria	1. yea	0. Artemeter?/Lumefantrine		1. yes	1. adherence	1	4	0. MWCH	32	0. Male	1. Physician assistant	4	1. Yes	1	1. once a year	to confirm the presence of malaria parasite	1. correct	to cure the disease	1. correct	follow-up	1. correct	to identify adverse drug reaction, rule out other possible conditions, complete clearance of parasite	1. correct	1. Yes	0. Always			1. Yes	Artemeter Lumefantrine, Artesunate	1. correct	1. Yes	0. All patients	1. Secondary	1. Yes	1. Yes	4. >3	0. No	2. I don't know
232	0. MWCH	0	2	0. male	1. insured	15	1. yes	1. yes	0. microscopy	1. positive	1. malaria	1. yea	0. Artemeter?/Lumefantrine		1. yes	1. adherence	1	9	0. MWCH	33	0. Male	0. Medical officer	6	1. Yes	1	1. once a year	initial testing for malaria before treatment with RDT	1. correct	traetment with antimalarials	1. correct	follow-up test, mostly involving BF for MPs	1. correct	avoid wasting of resources, ensure adequate treatment, making sure treatment is targetted towards confirmed cases	1. correct	1. Yes	0. Always			1. Yes	Artemisinin combination therapy	1. correct	1. Yes	0. All patients	1. Secondary	1. Yes	1. Yes	3. 3	1. Yes	1. Yes
233	0. MWCH	0	5	1. female	1. insured	11	1. yes	1. yes	0. microscopy	1. positive	1. malaria	1. yea	0. Artemeter?/Lumefantrine		1. yes	1. adherence	1	4	0. MWCH	32	0. Male	1. Physician assistant	4	1. Yes	1	1. once a year	to confirm the presence of malaria parasite	1. correct	to cure the disease	1. correct	follow-up	1. correct	to identify adverse drug reaction, rule out other possible conditions, complete clearance of parasite	1. correct	1. Yes	0. Always			1. Yes	Artemeter Lumefantrine, Artesunate	1. correct	1. Yes	0. All patients	1. Secondary	1. Yes	1. Yes	4. >3	0. No	2. I don't know
234	0. MWCH	0	22	1. female	0. not insured	16	1. yes	1. yes	0. microscopy	1. positive	1. malaria	1. yea	0. Artemeter?/Lumefantrine		1. yes	1. adherence	1	13	0. MWCH	28	1. Female	0. Medical officer	3	1. Yes	0.4	1. once a year	conducting Lab investigation to confirm (or not) presence of mps	1. correct	giving appropriate medication to treat malaria	1. correct	conducting follow-up after initail treatment	1. correct	helps reduce malaria incidence and prevalence	1. correct	1. Yes	0. Always			1. Yes	Artemisinin combination therapy	1. correct	1. Yes	0. All patients	1. Secondary	1. Yes	1. Yes	4. >3	0. No	2. I don't know
235	0. MWCH	0	14	0. male	1. insured	11	1. yes	1. yes	0. microscopy	1. positive	1. malaria	1. yea	0. Artemeter?/Lumefantrine		1. yes	1. adherence	1	4	0. MWCH	32	0. Male	1. Physician assistant	4	1. Yes	1	1. once a year	to confirm the presence of malaria parasite	1. correct	to cure the disease	1. correct	follow-up	1. correct	to identify adverse drug reaction, rule out other possible conditions, complete clearance of parasite	1. correct	1. Yes	0. Always			1. Yes	Artemeter Lumefantrine, Artesunate	1. correct	1. Yes	0. All patients	1. Secondary	1. Yes	1. Yes	4. >3	0. No	2. I don't know
236	0. MWCH	0	6	1. female	1. insured	12	1. yes	1. yes	0. microscopy	1. positive	1. malaria	1. yea	0. Artemeter?/Lumefantrine		1. yes	1. adherence	1	14	0. MWCH	33	0. Male	0. Medical officer	4	1. Yes	2	3. Quarterly	diagnosing someone who has presented with clinical symptoms of the disease	1. correct	giving medications to someone who's testing was positive	1. correct	following up on the patient to ensure the disease was properly treated	1. correct	helps in improving clinical outcomes, reduces resistance to drugs in our setting, improves quality of life	1. correct	1. Yes	0. Always			1. Yes	Artemisinine combined therapy, Artesunate	1. correct	1. Yes	0. All patients	1. Secondary	1. Yes	1. Yes	4. >3	0. No	0. No
237	0. MWCH	0	23	1. female	1. insured	13	1. yes	1. yes	0. microscopy	1. positive	1. malaria	1. yea	0. Artemeter?/Lumefantrine		1. yes	1. adherence	1	18	0. MWCH	26	1. Female	1. Physician assistant	1	0. No	0	5. I don't know	taking blood sample to the lab to investigate blood for mps or by means of RDT	1. correct	implies the use of artemisinie based combination therapy to treat malaria if the person test positiv	1. correct	no idea	0. incorrect	to avoid unnecessary overuse of antimalaria drugs, to avoid resistance	1. correct	1. Yes	0. Always			1. Yes	ACTs, Dihydroatermisinine piperaquine	1. correct	1. Yes	0. All patients	1. Secondary	1. Yes	1. Yes	4. >3	1. Yes	1. Yes
238	0. MWCH	0	77	0. male	1. insured	13	1. yes	1. yes	0. microscopy	1. positive	1. malaria	1. yea	0. Artemeter?/Lumefantrine		1. yes	1. adherence	1	18	0. MWCH	26	1. Female	1. Physician assistant	1	0. No	0	5. I don't know	taking blood sample to the lab to investigate blood for mps or by means of RDT	1. correct	implies the use of artemisinie based combination therapy to treat malaria if the person test positiv	1. correct	no idea	0. incorrect	to avoid unnecessary overuse of antimalaria drugs, to avoid resistance	1. correct	1. Yes	0. Always			1. Yes	ACTs, Dihydroatermisinine piperaquine	1. correct	1. Yes	0. All patients	1. Secondary	1. Yes	1. Yes	4. >3	1. Yes	1. Yes
239	0. MWCH	0	24	0. male	1. insured	13	1. yes	1. yes	0. microscopy	1. positive	1. malaria	1. yea	0. Artemeter?/Lumefantrine		1. yes	1. adherence	1	18	0. MWCH	26	1. Female	1. Physician assistant	1	0. No	0	5. I don't know	taking blood sample to the lab to investigate blood for mps or by means of RDT	1. correct	implies the use of artemisinie based combination therapy to treat malaria if the person test positiv	1. correct	no idea	0. incorrect	to avoid unnecessary overuse of antimalaria drugs, to avoid resistance	1. correct	1. Yes	0. Always			1. Yes	ACTs, Dihydroatermisinine piperaquine	1. correct	1. Yes	0. All patients	1. Secondary	1. Yes	1. Yes	4. >3	1. Yes	1. Yes
240	0. MWCH	0	48	1. female	1. insured	13	1. yes	1. yes	0. microscopy	1. positive	1. malaria	1. yea	0. Artemeter?/Lumefantrine		1. yes	1. adherence	1	18	0. MWCH	26	1. Female	1. Physician assistant	1	0. No	0	5. I don't know	taking blood sample to the lab to investigate blood for mps or by means of RDT	1. correct	implies the use of artemisinie based combination therapy to treat malaria if the person test positiv	1. correct	no idea	0. incorrect	to avoid unnecessary overuse of antimalaria drugs, to avoid resistance	1. correct	1. Yes	0. Always			1. Yes	ACTs, Dihydroatermisinine piperaquine	1. correct	1. Yes	0. All patients	1. Secondary	1. Yes	1. Yes	4. >3	1. Yes	1. Yes
241	0. MWCH	0	9	1. female	1. insured	11	1. yes	1. yes	0. microscopy	1. positive	1. malaria	1. yea	0. Artemeter?/Lumefantrine		1. yes	1. adherence	1	4	0. MWCH	32	0. Male	1. Physician assistant	4	1. Yes	1	1. once a year	to confirm the presence of malaria parasite	1. correct	to cure the disease	1. correct	follow-up	1. correct	to identify adverse drug reaction, rule out other possible conditions, complete clearance of parasite	1. correct	1. Yes	0. Always			1. Yes	Artemeter Lumefantrine, Artesunate	1. correct	1. Yes	0. All patients	1. Secondary	1. Yes	1. Yes	4. >3	0. No	2. I don't know
242	0. MWCH	0	43	1. female	1. insured	11	1. yes	1. yes	0. microscopy	1. positive	1. malaria	1. yea	0. Artemeter?/Lumefantrine		1. yes	1. adherence	1	4	0. MWCH	32	0. Male	1. Physician assistant	4	1. Yes	1	1. once a year	to confirm the presence of malaria parasite	1. correct	to cure the disease	1. correct	follow-up	1. correct	to identify adverse drug reaction, rule out other possible conditions, complete clearance of parasite	1. correct	1. Yes	0. Always			1. Yes	Artemeter Lumefantrine, Artesunate	1. correct	1. Yes	0. All patients	1. Secondary	1. Yes	1. Yes	4. >3	0. No	2. I don't know
243	0. MWCH	0	49	0. male	1. insured	13	1. yes	1. yes	0. microscopy	1. positive	1. malaria	1. yea	0. Artemeter?/Lumefantrine		1. yes	1. adherence	1	18	0. MWCH	26	1. Female	1. Physician assistant	1	0. No	0	5. I don't know	taking blood sample to the lab to investigate blood for mps or by means of RDT	1. correct	implies the use of artemisinie based combination therapy to treat malaria if the person test positiv	1. correct	no idea	0. incorrect	to avoid unnecessary overuse of antimalaria drugs, to avoid resistance	1. correct	1. Yes	0. Always			1. Yes	ACTs, Dihydroatermisinine piperaquine	1. correct	1. Yes	0. All patients	1. Secondary	1. Yes	1. Yes	4. >3	1. Yes	1. Yes
244	0. MWCH	0	65	1. female	1. insured	11	1. yes	1. yes	0. microscopy	1. positive	1. malaria	1. yea	0. Artemeter?/Lumefantrine		1. yes	1. adherence	1	4	0. MWCH	32	0. Male	1. Physician assistant	4	1. Yes	1	1. once a year	to confirm the presence of malaria parasite	1. correct	to cure the disease	1. correct	follow-up	1. correct	to identify adverse drug reaction, rule out other possible conditions, complete clearance of parasite	1. correct	1. Yes	0. Always			1. Yes	Artemeter Lumefantrine, Artesunate	1. correct	1. Yes	0. All patients	1. Secondary	1. Yes	1. Yes	4. >3	0. No	2. I don't know
245	0. MWCH	0	56	1. female	0. not insured	12	1. yes	0. no	no test	no result	1. malaria	1. yea	0. Artemeter?/Lumefantrine		1. yes	0. non-adherence	0	14	0. MWCH	33	0. Male	0. Medical officer	4	1. Yes	2	3. Quarterly	diagnosing someone who has presented with clinical symptoms of the disease	1. correct	giving medications to someone who's testing was positive	1. correct	following up on the patient to ensure the disease was properly treated	1. correct	helps in improving clinical outcomes, reduces resistance to drugs in our setting, improves quality of life	1. correct	1. Yes	0. Always			1. Yes	Artemisinine combined therapy, Artesunate	1. correct	1. Yes	0. All patients	1. Secondary	1. Yes	1. Yes	4. >3	0. No	0. No
246	0. MWCH	0	3	1. female	1. insured	14	1. yes	1. yes	0. microscopy	1. positive	1. malaria	1. yea	0. Artemeter?/Lumefantrine		1. yes	1. adherence	1	10	0. MWCH	30	0. Male	0. Medical officer	5	1. Yes	1	1. once a year	taking the patient's blood sample and carrying out the necessary investigations	1. correct	prescribing antimalarials to those who test positive to malaria	1. correct	following up on those treated to confirm if the treatment worked	1. correct	to help tract effectiveness of antimalarilas, to help control of malaria	1. correct	1. Yes	0. Always			1. Yes	Arthemether lumefantrine, Artesunate amodiaquine, Artemisinine piperaquine	1. correct	1. Yes	0. All patients	1. Secondary	1. Yes	1. Yes	4. >3	1. Yes	1. Yes
247	0. MWCH	0	4	1. female	1. insured	11	1. yes	0. no	no test	no result	1. malaria	1. yea	0. Artemeter?/Lumefantrine		1. yes	0. non-adherence	0	4	0. MWCH	32	0. Male	1. Physician assistant	4	1. Yes	1	1. once a year	to confirm the presence of malaria parasite	1. correct	to cure the disease	1. correct	follow-up	1. correct	to identify adverse drug reaction, rule out other possible conditions, complete clearance of parasite	1. correct	1. Yes	0. Always			1. Yes	Artemeter Lumefantrine, Artesunate	1. correct	1. Yes	0. All patients	1. Secondary	1. Yes	1. Yes	4. >3	0. No	2. I don't know
248	0. MWCH	0	29	1. female	1. insured	14	1. yes	0. no	no test	no result	1. malaria	1. yea	0. Artemeter?/Lumefantrine		1. yes	0. non-adherence	0	10	0. MWCH	30	0. Male	0. Medical officer	5	1. Yes	1	1. once a year	taking the patient's blood sample and carrying out the necessary investigations	1. correct	prescribing antimalarials to those who test positive to malaria	1. correct	following up on those treated to confirm if the treatment worked	1. correct	to help tract effectiveness of antimalarilas, to help control of malaria	1. correct	1. Yes	0. Always			1. Yes	Arthemether lumefantrine, Artesunate amodiaquine, Artemisinine piperaquine	1. correct	1. Yes	0. All patients	1. Secondary	1. Yes	1. Yes	4. >3	1. Yes	1. Yes
249	0. MWCH	0	32	0. male	1. insured	11	1. yes	0. no	no test	no result	1. malaria	1. yea	0. Artemeter?/Lumefantrine		1. yes	0. non-adherence	0	4	0. MWCH	32	0. Male	1. Physician assistant	4	1. Yes	1	1. once a year	to confirm the presence of malaria parasite	1. correct	to cure the disease	1. correct	follow-up	1. correct	to identify adverse drug reaction, rule out other possible conditions, complete clearance of parasite	1. correct	1. Yes	0. Always			1. Yes	Artemeter Lumefantrine, Artesunate	1. correct	1. Yes	0. All patients	1. Secondary	1. Yes	1. Yes	4. >3	0. No	2. I don't know
250	0. MWCH	0	49	1. female	1. insured	14	1. yes	0. no	no test	no result	1. malaria	1. yea	1. Artesunate-Amodiaquine		1. yes	0. non-adherence	0	10	0. MWCH	30	0. Male	0. Medical officer	5	1. Yes	1	1. once a year	taking the patient's blood sample and carrying out the necessary investigations	1. correct	prescribing antimalarials to those who test positive to malaria	1. correct	following up on those treated to confirm if the treatment worked	1. correct	to help tract effectiveness of antimalarilas, to help control of malaria	1. correct	1. Yes	0. Always			1. Yes	Arthemether lumefantrine, Artesunate amodiaquine, Artemisinine piperaquine	1. correct	1. Yes	0. All patients	1. Secondary	1. Yes	1. Yes	4. >3	1. Yes	1. Yes
251	0. MWCH	0	49	1. female	1. insured	11	1. yes	1. yes	0. microscopy	1. positive	1. malaria	1. yea	0. Artemeter?/Lumefantrine		1. yes	1. adherence	1	4	0. MWCH	32	0. Male	1. Physician assistant	4	1. Yes	1	1. once a year	to confirm the presence of malaria parasite	1. correct	to cure the disease	1. correct	follow-up	1. correct	to identify adverse drug reaction, rule out other possible conditions, complete clearance of parasite	1. correct	1. Yes	0. Always			1. Yes	Artemeter Lumefantrine, Artesunate	1. correct	1. Yes	0. All patients	1. Secondary	1. Yes	1. Yes	4. >3	0. No	2. I don't know
252	0. MWCH	0	23	1. female	1. insured	14	1. yes	1. yes	1. RDT	1. positive	1. malaria	1. yea	0. Artemeter?/Lumefantrine		1. yes	1. adherence	1	10	0. MWCH	30	0. Male	0. Medical officer	5	1. Yes	1	1. once a year	taking the patient's blood sample and carrying out the necessary investigations	1. correct	prescribing antimalarials to those who test positive to malaria	1. correct	following up on those treated to confirm if the treatment worked	1. correct	to help tract effectiveness of antimalarilas, to help control of malaria	1. correct	1. Yes	0. Always			1. Yes	Arthemether lumefantrine, Artesunate amodiaquine, Artemisinine piperaquine	1. correct	1. Yes	0. All patients	1. Secondary	1. Yes	1. Yes	4. >3	1. Yes	1. Yes
253	0. MWCH	0	18	1. female	1. insured	15	1. yes	0. no	no test	no result	1. malaria	1. yea	0. Artemeter?/Lumefantrine		1. yes	0. non-adherence	0	9	0. MWCH	33	0. Male	0. Medical officer	6	1. Yes	1	1. once a year	initial testing for malaria before treatment with RDT	1. correct	traetment with antimalarials	1. correct	follow-up test, mostly involving BF for MPs	1. correct	avoid wasting of resources, ensure adequate treatment, making sure treatment is targetted towards confirmed cases	1. correct	1. Yes	0. Always			1. Yes	Artemisinin combination therapy	1. correct	1. Yes	0. All patients	1. Secondary	1. Yes	1. Yes	3. 3	1. Yes	1. Yes
254	0. MWCH	0	76	1. female	1. insured	14	1. yes	0. no	no test	no result	1. malaria	1. yea	0. Artemeter?/Lumefantrine		1. yes	0. non-adherence	0	10	0. MWCH	30	0. Male	0. Medical officer	5	1. Yes	1	1. once a year	taking the patient's blood sample and carrying out the necessary investigations	1. correct	prescribing antimalarials to those who test positive to malaria	1. correct	following up on those treated to confirm if the treatment worked	1. correct	to help tract effectiveness of antimalarilas, to help control of malaria	1. correct	1. Yes	0. Always			1. Yes	Arthemether lumefantrine, Artesunate amodiaquine, Artemisinine piperaquine	1. correct	1. Yes	0. All patients	1. Secondary	1. Yes	1. Yes	4. >3	1. Yes	1. Yes
255	0. MWCH	0	62	0. male	0. not insured	11	1. yes	0. no	no test	no result	1. malaria	1. yea	0. Artemeter?/Lumefantrine		1. yes	0. non-adherence	0	4	0. MWCH	32	0. Male	1. Physician assistant	4	1. Yes	1	1. once a year	to confirm the presence of malaria parasite	1. correct	to cure the disease	1. correct	follow-up	1. correct	to identify adverse drug reaction, rule out other possible conditions, complete clearance of parasite	1. correct	1. Yes	0. Always			1. Yes	Artemeter Lumefantrine, Artesunate	1. correct	1. Yes	0. All patients	1. Secondary	1. Yes	1. Yes	4. >3	0. No	2. I don't know
256	0. MWCH	0	64	0. male	1. insured	11	1. yes	1. yes	0. microscopy	1. positive	1. malaria	1. yea	0. Artemeter?/Lumefantrine		1. yes	1. adherence	1	4	0. MWCH	32	0. Male	1. Physician assistant	4	1. Yes	1	1. once a year	to confirm the presence of malaria parasite	1. correct	to cure the disease	1. correct	follow-up	1. correct	to identify adverse drug reaction, rule out other possible conditions, complete clearance of parasite	1. correct	1. Yes	0. Always			1. Yes	Artemeter Lumefantrine, Artesunate	1. correct	1. Yes	0. All patients	1. Secondary	1. Yes	1. Yes	4. >3	0. No	2. I don't know
257	0. MWCH	0	80	0. male	1. insured	13	1. yes	1. yes	0. microscopy	1. positive	1. malaria	1. yea	0. Artemeter?/Lumefantrine		1. yes	1. adherence	1	18	0. MWCH	26	1. Female	1. Physician assistant	1	0. No	0	5. I don't know	taking blood sample to the lab to investigate blood for mps or by means of RDT	1. correct	implies the use of artemisinie based combination therapy to treat malaria if the person test positiv	1. correct	no idea	0. incorrect	to avoid unnecessary overuse of antimalaria drugs, to avoid resistance	1. correct	1. Yes	0. Always			1. Yes	ACTs, Dihydroatermisinine piperaquine	1. correct	1. Yes	0. All patients	1. Secondary	1. Yes	1. Yes	4. >3	1. Yes	1. Yes
258	0. MWCH	0	80	1. female	1. insured	14	1. yes	0. no	no test	no result	1. malaria	1. yea	0. Artemeter?/Lumefantrine		1. yes	0. non-adherence	0	10	0. MWCH	30	0. Male	0. Medical officer	5	1. Yes	1	1. once a year	taking the patient's blood sample and carrying out the necessary investigations	1. correct	prescribing antimalarials to those who test positive to malaria	1. correct	following up on those treated to confirm if the treatment worked	1. correct	to help tract effectiveness of antimalarilas, to help control of malaria	1. correct	1. Yes	0. Always			1. Yes	Arthemether lumefantrine, Artesunate amodiaquine, Artemisinine piperaquine	1. correct	1. Yes	0. All patients	1. Secondary	1. Yes	1. Yes	4. >3	1. Yes	1. Yes
259	0. MWCH	0	50	1. female	1. insured	13	1. yes	1. yes	0. microscopy	1. positive	1. malaria	1. yea	0. Artemeter?/Lumefantrine		1. yes	1. adherence	1	18	0. MWCH	26	1. Female	1. Physician assistant	1	0. No	0	5. I don't know	taking blood sample to the lab to investigate blood for mps or by means of RDT	1. correct	implies the use of artemisinie based combination therapy to treat malaria if the person test positiv	1. correct	no idea	0. incorrect	to avoid unnecessary overuse of antimalaria drugs, to avoid resistance	1. correct	1. Yes	0. Always			1. Yes	ACTs, Dihydroatermisinine piperaquine	1. correct	1. Yes	0. All patients	1. Secondary	1. Yes	1. Yes	4. >3	1. Yes	1. Yes
260	0. MWCH	0	38	1. female	1. insured	15	1. yes	1. yes	0. microscopy	1. positive	1. malaria	1. yea	0. Artemeter?/Lumefantrine		1. yes	1. adherence	1	9	0. MWCH	33	0. Male	0. Medical officer	6	1. Yes	1	1. once a year	initial testing for malaria before treatment with RDT	1. correct	traetment with antimalarials	1. correct	follow-up test, mostly involving BF for MPs	1. correct	avoid wasting of resources, ensure adequate treatment, making sure treatment is targetted towards confirmed cases	1. correct	1. Yes	0. Always			1. Yes	Artemisinin combination therapy	1. correct	1. Yes	0. All patients	1. Secondary	1. Yes	1. Yes	3. 3	1. Yes	1. Yes
261	0. MWCH	0	27	1. female	1. insured	14	1. yes	0. no	no test	no result	1. malaria	1. yea	0. Artemeter?/Lumefantrine		1. yes	0. non-adherence	0	10	0. MWCH	30	0. Male	0. Medical officer	5	1. Yes	1	1. once a year	taking the patient's blood sample and carrying out the necessary investigations	1. correct	prescribing antimalarials to those who test positive to malaria	1. correct	following up on those treated to confirm if the treatment worked	1. correct	to help tract effectiveness of antimalarilas, to help control of malaria	1. correct	1. Yes	0. Always			1. Yes	Arthemether lumefantrine, Artesunate amodiaquine, Artemisinine piperaquine	1. correct	1. Yes	0. All patients	1. Secondary	1. Yes	1. Yes	4. >3	1. Yes	1. Yes
262	0. MWCH	0	31	1. female	1. insured	13	1. yes	0. no	no test	no result	1. malaria	1. yea	0. Artemeter?/Lumefantrine		1. yes	0. non-adherence	0	18	0. MWCH	26	1. Female	1. Physician assistant	1	0. No	0	5. I don't know	taking blood sample to the lab to investigate blood for mps or by means of RDT	1. correct	implies the use of artemisinie based combination therapy to treat malaria if the person test positiv	1. correct	no idea	0. incorrect	to avoid unnecessary overuse of antimalaria drugs, to avoid resistance	1. correct	1. Yes	0. Always			1. Yes	ACTs, Dihydroatermisinine piperaquine	1. correct	1. Yes	0. All patients	1. Secondary	1. Yes	1. Yes	4. >3	1. Yes	1. Yes
263	0. MWCH	0	7	0. male	1. insured	12	1. yes	1. yes	0. microscopy	1. positive	1. malaria	1. yea	0. Artemeter?/Lumefantrine		1. yes	1. adherence	1	14	0. MWCH	33	0. Male	0. Medical officer	4	1. Yes	2	3. Quarterly	diagnosing someone who has presented with clinical symptoms of the disease	1. correct	giving medications to someone who's testing was positive	1. correct	following up on the patient to ensure the disease was properly treated	1. correct	helps in improving clinical outcomes, reduces resistance to drugs in our setting, improves quality of life	1. correct	1. Yes	0. Always			1. Yes	Artemisinine combined therapy, Artesunate	1. correct	1. Yes	0. All patients	1. Secondary	1. Yes	1. Yes	4. >3	0. No	0. No
264	0. MWCH	0	16	1. female	1. insured	13	1. yes	1. yes	0. microscopy	1. positive	1. malaria	1. yea	0. Artemeter?/Lumefantrine		1. yes	1. adherence	1	18	0. MWCH	26	1. Female	1. Physician assistant	1	0. No	0	5. I don't know	taking blood sample to the lab to investigate blood for mps or by means of RDT	1. correct	implies the use of artemisinie based combination therapy to treat malaria if the person test positiv	1. correct	no idea	0. incorrect	to avoid unnecessary overuse of antimalaria drugs, to avoid resistance	1. correct	1. Yes	0. Always			1. Yes	ACTs, Dihydroatermisinine piperaquine	1. correct	1. Yes	0. All patients	1. Secondary	1. Yes	1. Yes	4. >3	1. Yes	1. Yes
265	0. MWCH	0	7	1. female	1. insured	12	1. yes	1. yes	0. microscopy	1. positive	1. malaria	1. yea	0. Artemeter?/Lumefantrine		1. yes	1. adherence	1	14	0. MWCH	33	0. Male	0. Medical officer	4	1. Yes	2	3. Quarterly	diagnosing someone who has presented with clinical symptoms of the disease	1. correct	giving medications to someone who's testing was positive	1. correct	following up on the patient to ensure the disease was properly treated	1. correct	helps in improving clinical outcomes, reduces resistance to drugs in our setting, improves quality of life	1. correct	1. Yes	0. Always			1. Yes	Artemisinine combined therapy, Artesunate	1. correct	1. Yes	0. All patients	1. Secondary	1. Yes	1. Yes	4. >3	0. No	0. No
266	0. MWCH	0	8	0. male	1. insured	13	1. yes	1. yes	0. microscopy	1. positive	1. malaria	1. yea	0. Artemeter?/Lumefantrine		1. yes	1. adherence	1	18	0. MWCH	26	1. Female	1. Physician assistant	1	0. No	0	5. I don't know	taking blood sample to the lab to investigate blood for mps or by means of RDT	1. correct	implies the use of artemisinie based combination therapy to treat malaria if the person test positiv	1. correct	no idea	0. incorrect	to avoid unnecessary overuse of antimalaria drugs, to avoid resistance	1. correct	1. Yes	0. Always			1. Yes	ACTs, Dihydroatermisinine piperaquine	1. correct	1. Yes	0. All patients	1. Secondary	1. Yes	1. Yes	4. >3	1. Yes	1. Yes
267	0. MWCH	0	25	1. female	1. insured	11	1. yes	1. yes	0. microscopy	0. negative	1. malaria	1. yea	0. Artemeter?/Lumefantrine		1. yes	1. adherence	0	4	0. MWCH	32	0. Male	1. Physician assistant	4	1. Yes	1	1. once a year	to confirm the presence of malaria parasite	1. correct	to cure the disease	1. correct	follow-up	1. correct	to identify adverse drug reaction, rule out other possible conditions, complete clearance of parasite	1. correct	1. Yes	0. Always			1. Yes	Artemeter Lumefantrine, Artesunate	1. correct	1. Yes	0. All patients	1. Secondary	1. Yes	1. Yes	4. >3	0. No	2. I don't know
268	0. MWCH	0	19	1. female	1. insured	13	1. yes	1. yes	0. microscopy	0. negative	1. malaria	1. yea	0. Artemeter?/Lumefantrine		1. yes	1. adherence	0	18	0. MWCH	26	1. Female	1. Physician assistant	1	0. No	0	5. I don't know	taking blood sample to the lab to investigate blood for mps or by means of RDT	1. correct	implies the use of artemisinie based combination therapy to treat malaria if the person test positiv	1. correct	no idea	0. incorrect	to avoid unnecessary overuse of antimalaria drugs, to avoid resistance	1. correct	1. Yes	0. Always			1. Yes	ACTs, Dihydroatermisinine piperaquine	1. correct	1. Yes	0. All patients	1. Secondary	1. Yes	1. Yes	4. >3	1. Yes	1. Yes
269	0. MWCH	0	73	0. male	1. insured	12	1. yes	1. yes	0. microscopy	1. positive	1. malaria	1. yea	0. Artemeter?/Lumefantrine		1. yes	1. adherence	1	14	0. MWCH	33	0. Male	0. Medical officer	4	1. Yes	2	3. Quarterly	diagnosing someone who has presented with clinical symptoms of the disease	1. correct	giving medications to someone who's testing was positive	1. correct	following up on the patient to ensure the disease was properly treated	1. correct	helps in improving clinical outcomes, reduces resistance to drugs in our setting, improves quality of life	1. correct	1. Yes	0. Always			1. Yes	Artemisinine combined therapy, Artesunate	1. correct	1. Yes	0. All patients	1. Secondary	1. Yes	1. Yes	4. >3	0. No	0. No
270	0. MWCH	0	46	0. male	1. insured	13	1. yes	1. yes	0. microscopy	1. positive	1. malaria	1. yea	0. Artemeter?/Lumefantrine		1. yes	1. adherence	1	18	0. MWCH	26	1. Female	1. Physician assistant	1	0. No	0	5. I don't know	taking blood sample to the lab to investigate blood for mps or by means of RDT	1. correct	implies the use of artemisinie based combination therapy to treat malaria if the person test positiv	1. correct	no idea	0. incorrect	to avoid unnecessary overuse of antimalaria drugs, to avoid resistance	1. correct	1. Yes	0. Always			1. Yes	ACTs, Dihydroatermisinine piperaquine	1. correct	1. Yes	0. All patients	1. Secondary	1. Yes	1. Yes	4. >3	1. Yes	1. Yes
271	1. SMH	0	13	1. female	1. insured	0	1. yes	0. no	no test	no result	1. malaria	1. yea	0. Artemeter?/Lumefantrine		0. no	0. non-adherence	0	17	1. SMH	29	0. Male	2. Nurse prescriber	1.5	0. No	0	5. I don't know	testing to know the status of a client whether malaria is positive or negative	1. correct	giving treatment to clients tested posive for malaria	1. correct	following up to ensure proper measures to control and prevent malaria	1. correct	for proper and adequate records keeping	1. correct	1. Yes	1. Sometimes	RDT stock out	0. RDT kit stock out	1. Yes	ACTs, Quinine	1. correct	1. Yes	1. Some patienhts	1. Secondary	1. Yes	1. Yes	4. >3	0. No	1. Yes
272	1. SMH	0	8	1. female	1. insured	1	1. yes	0. no	no test	no result	1. malaria	1. yea	0. Artemeter?/Lumefantrine		0. no	0. non-adherence	0	16	1. SMH	31	0. Male	2. Nurse prescriber	5	1. Yes	3	0. Never	to test for malaria parasites	1. correct	traeting patients who have malaria parasites	1. correct	follow-up patients treated for malaria	1. correct	for effective case management, prevent treatment failure, prevent drug resistant	1. correct	1. Yes	1. Sometimes	availability of test kits and Lab	0. RDT kit stock out	1. Yes	ACT, SP	1. correct	1. Yes	0. All patients	1. Secondary	1. Yes	1. Yes	4. >3	0. No	1. Yes
273	1. SMH	0	18	1. female	0. not insured	2	1. yes	0. no	no test	no result	1. malaria	1. yea	0. Artemeter?/Lumefantrine		0. no	0. non-adherence	0	5	1. SMH	32	0. Male	2. Nurse prescriber	9	1. Yes	0.1	3. Quarterly	testing to know if malaria is positivetreqating according to positive result for malaria	1. correct	treating according to the result of test positive for malaria	1. correct	review of patients	1. correct	to only treat based on a malaria positive test	1. correct	1. Yes	1. Sometimes	Shortage of test kits	0. RDT kit stock out	1. Yes	Artemeter Lumefantrine, Artesunate	1. correct	1. Yes	0. All patients	1. Secondary	1. Yes	1. Yes	4. >3	0. No	2. I don't know
274	1. SMH	0	6	0. male	1. insured	3	1. yes	0. no	no test	no result	1. malaria	1. yea	0. Artemeter?/Lumefantrine		0. no	0. non-adherence	0	6	1. SMH	37	0. Male	2. Nurse prescriber	10	1. Yes	1	4. Every other year	you want to know whether the symptoms is malaria or any other condition	1. correct	treating positive cases of malaria with antimalarials	1. correct	asking a patient i have traeted for malaria to return to th4e facility for review	1. correct	to prevent drug resistance, not to give medication when there is no indication for it	1. correct	1. Yes	1. Sometimes	shortage of RDT kts	0. RDT kit stock out	1. Yes	Artemeter Lumefantrine, Artesunate, Artesunate Amodiaquine	1. correct	1. Yes	0. All patients	1. Secondary	1. Yes	1. Yes	4. >3	1. Yes	2. I don't know
275	1. SMH	0	53	1. female	1. insured	3	1. yes	0. no	no test	no result	1. malaria	1. yea	0. Artemeter?/Lumefantrine		0. no	0. non-adherence	0	6	1. SMH	37	0. Male	2. Nurse prescriber	10	1. Yes	1	4. Every other year	you want to know whether the symptoms is malaria or any other condition	1. correct	treating positive cases of malaria with antimalarials	1. correct	asking a patient i have traeted for malaria to return to th4e facility for review	1. correct	to prevent drug resistance, not to give medication when there is no indication for it	1. correct	1. Yes	1. Sometimes	shortage of RDT kts	0. RDT kit stock out	1. Yes	Artemeter Lumefantrine, Artesunate, Artesunate Amodiaquine	1. correct	1. Yes	0. All patients	1. Secondary	1. Yes	1. Yes	4. >3	1. Yes	2. I don't know
276	1. SMH	0	54	1. female	1. insured	0	1. yes	1. yes	0. microscopy	1. positive	1. malaria	1. yea	0. Artemeter?/Lumefantrine		1. yes	1. adherence	1	17	1. SMH	29	0. Male	2. Nurse prescriber	1.5	0. No	0	5. I don't know	testing to know the status of a client whether malaria is positive or negative	1. correct	giving treatment to clients tested posive for malaria	1. correct	following up to ensure proper measures to control and prevent malaria	1. correct	for proper and adequate records keeping	1. correct	1. Yes	1. Sometimes	RDT stock out	0. RDT kit stock out	1. Yes	ACTs, Quinine	1. correct	1. Yes	1. Some patienhts	1. Secondary	1. Yes	1. Yes	4. >3	0. No	1. Yes
277	1. SMH	0	30	1. female	1. insured	3	1. yes	0. no	no test	no result	1. malaria	1. yea	0. Artemeter?/Lumefantrine		0. no	0. non-adherence	0	6	1. SMH	37	0. Male	2. Nurse prescriber	10	1. Yes	1	4. Every other year	you want to know whether the symptoms is malaria or any other condition	1. correct	treating positive cases of malaria with antimalarials	1. correct	asking a patient i have traeted for malaria to return to th4e facility for review	1. correct	to prevent drug resistance, not to give medication when there is no indication for it	1. correct	1. Yes	1. Sometimes	shortage of RDT kts	0. RDT kit stock out	1. Yes	Artemeter Lumefantrine, Artesunate, Artesunate Amodiaquine	1. correct	1. Yes	0. All patients	1. Secondary	1. Yes	1. Yes	4. >3	1. Yes	2. I don't know
278	1. SMH	0	18	1. female	1. insured	2	1. yes	0. no	no test	no result	1. malaria	1. yea	0. Artemeter?/Lumefantrine		0. no	0. non-adherence	0	5	1. SMH	32	0. Male	2. Nurse prescriber	9	1. Yes	0.1	3. Quarterly	testing to know if malaria is positivetreqating according to positive result for malaria	1. correct	treating according to the result of test positive for malaria	1. correct	review of patients	1. correct	to only treat based on a malaria positive test	1. correct	1. Yes	1. Sometimes	Shortage of test kits	0. RDT kit stock out	1. Yes	Artemeter Lumefantrine, Artesunate	1. correct	1. Yes	0. All patients	1. Secondary	1. Yes	1. Yes	4. >3	0. No	2. I don't know
279	1. SMH	0	2	1. female	1. insured	2	1. yes	0. no	no test	no result	1. malaria	1. yea	0. Artemeter?/Lumefantrine		0. no	0. non-adherence	0	5	1. SMH	32	0. Male	2. Nurse prescriber	9	1. Yes	0.1	3. Quarterly	testing to know if malaria is positivetreqating according to positive result for malaria	1. correct	treating according to the result of test positive for malaria	1. correct	review of patients	1. correct	to only treat based on a malaria positive test	1. correct	1. Yes	1. Sometimes	Shortage of test kits	0. RDT kit stock out	1. Yes	Artemeter Lumefantrine, Artesunate	1. correct	1. Yes	0. All patients	1. Secondary	1. Yes	1. Yes	4. >3	0. No	2. I don't know
280	1. SMH	0	87	1. female	1. insured	4	1. yes	1. yes	0. microscopy	0. negative	0. not malaria	1. yea	0. Artemeter?/Lumefantrine	4	0. no	0. non-adherence	0	19	1. SMH	36	0. Male	1. Physician assistant	2	1. Yes	1	2. twice a year	testing someone with signs and symptoms of malaria with RDT or blood film to diagnose malaria	1. correct	treating the tested malaria antigen positive or presence of malaria parasites with ACT	1. correct	no idea	0. incorrect	to insure that the person tested positive for malaria and treated with ACT is completely cured from malaria	1. correct	1. Yes	1. Sometimes	RDT stock out	0. RDT kit stock out	1. Yes	ACT	1. correct	1. Yes	0. All patients	1. Secondary	1. Yes	1. Yes	4. >3	1. Yes	1. Yes
281	1. SMH	0	32	1. female	1. insured	0	1. yes	1. yes	0. microscopy	1. positive	1. malaria	1. yea	0. Artemeter?/Lumefantrine		0. no	0. non-adherence	1	17	1. SMH	29	0. Male	2. Nurse prescriber	1.5	0. No	0	5. I don't know	testing to know the status of a client whether malaria is positive or negative	1. correct	giving treatment to clients tested posive for malaria	1. correct	following up to ensure proper measures to control and prevent malaria	1. correct	for proper and adequate records keeping	1. correct	1. Yes	1. Sometimes	RDT stock out	0. RDT kit stock out	1. Yes	ACTs, Quinine	1. correct	1. Yes	1. Some patienhts	1. Secondary	1. Yes	1. Yes	4. >3	0. No	1. Yes
282	1. SMH	0	36	1. female	1. insured	9	1. yes	1. yes	0. microscopy	1. positive	1. malaria	1. yea	6. Quine		1. yes	1. adherence	1	3	1. SMH	37	0. Male	1. Physician assistant	8	0. No		0. Never	checking whether a person is infected with a particular condition or not	1. correct	treating according to recommended treatment	1. correct	ensuring whether a patient who came to you for treatment is doing well or not	1. correct	to make sure the person really has malaria	1. correct	1. Yes	1. Sometimes	shortage of RDT	0. RDT kit stock out	1. Yes	Artesunate/Amodiaquine, Arthemether Lumefantrine, Quinine	1. correct	1. Yes	1. Some patienhts	1. Secondary	1. Yes	1. Yes	3. 3	1. Yes	2. I don't know
283	1. SMH	0	53	1. female	1. insured	4	1. yes	0. no	no test	no result	1. malaria	1. yea	0. Artemeter?/Lumefantrine		0. no	0. non-adherence	0	19	1. SMH	36	0. Male	1. Physician assistant	2	1. Yes	1	2. twice a year	testing someone with signs and symptoms of malaria with RDT or blood film to diagnose malaria	1. correct	treating the tested malaria antigen positive or presence of malaria parasites with ACT	1. correct	no idea	0. incorrect	to insure that the person tested positive for malaria and treated with ACT is completely cured from malaria	1. correct	1. Yes	1. Sometimes	RDT stock out	0. RDT kit stock out	1. Yes	ACT	1. correct	1. Yes	0. All patients	1. Secondary	1. Yes	1. Yes	4. >3	1. Yes	1. Yes
284	1. SMH	0	24	0. male	1. insured	2	1. yes	1. yes	0. microscopy	0. negative	1. malaria	1. yea	0. Artemeter?/Lumefantrine	0	0. no	0. non-adherence	0	5	1. SMH	32	0. Male	2. Nurse prescriber	9	1. Yes	0.1	3. Quarterly	testing to know if malaria is positivetreqating according to positive result for malaria	1. correct	treating according to the result of test positive for malaria	1. correct	review of patients	1. correct	to only treat based on a malaria positive test	1. correct	1. Yes	1. Sometimes	Shortage of test kits	0. RDT kit stock out	1. Yes	Artemeter Lumefantrine, Artesunate	1. correct	1. Yes	0. All patients	1. Secondary	1. Yes	1. Yes	4. >3	0. No	2. I don't know
285	1. SMH	0	13	0. male	1. insured	9	1. yes	0. no	no test	no result	1. malaria	1. yea	0. Artemeter?/Lumefantrine		0. no	0. non-adherence	0	3	1. SMH	37	0. Male	1. Physician assistant	8	0. No		0. Never	checking whether a person is infected with a particular condition or not	1. correct	treating according to recommended treatment	1. correct	ensuring whether a patient who came to you for treatment is doing well or not	1. correct	to make sure the person really has malaria	1. correct	1. Yes	1. Sometimes	shortage of RDT	0. RDT kit stock out	1. Yes	Artesunate/Amodiaquine, Arthemether Lumefantrine, Quinine	1. correct	1. Yes	1. Some patienhts	1. Secondary	1. Yes	1. Yes	3. 3	1. Yes	2. I don't know
286	1. SMH	0	29	1. female	0. not insured	10	1. yes	0. no	no test	no result	1. malaria	1. yea	5. Artesunate+SP		0. no	0. non-adherence	0	8	1. SMH	29	0. Male	2. Nurse prescriber	5	1. Yes	1	1. once a year	to check before initiating any malaria treatment	1. correct	to give the right medication after testing malaria positive	1. correct	to make a follow-up after treating a patient	1. correct	to get an accurate dignosis, to know the number of malaria parasites (trophozites)	1. correct	1. Yes	1. Sometimes	unavailability of laboratory technicians to carry out test, shortage of RDT test stripes	both RDT stock out and absence of Lab technician	1. Yes	Artemeter Lumefantrine, Artesunate	1. correct	1. Yes	0. All patients	1. Secondary	1. Yes	1. Yes	3. 3	0. No	1. Yes
287	1. SMH	0	10	0. male	1. insured	2	1. yes	1. yes	0. microscopy	1. positive	1. malaria	1. yea	0. Artemeter?/Lumefantrine		1. yes	1. adherence	1	5	1. SMH	32	0. Male	2. Nurse prescriber	9	1. Yes	0.1	3. Quarterly	testing to know if malaria is positivetreqating according to positive result for malaria	1. correct	treating according to the result of test positive for malaria	1. correct	review of patients	1. correct	to only treat based on a malaria positive test	1. correct	1. Yes	1. Sometimes	Shortage of test kits	0. RDT kit stock out	1. Yes	Artemeter Lumefantrine, Artesunate	1. correct	1. Yes	0. All patients	1. Secondary	1. Yes	1. Yes	4. >3	0. No	2. I don't know
288	1. SMH	0	36	1. female	1. insured	2	1. yes	1. yes	0. microscopy	0. negative	1. malaria	1. yea	0. Artemeter?/Lumefantrine	3	0. no	0. non-adherence	0	5	1. SMH	32	0. Male	2. Nurse prescriber	9	1. Yes	0.1	3. Quarterly	testing to know if malaria is positivetreqating according to positive result for malaria	1. correct	treating according to the result of test positive for malaria	1. correct	review of patients	1. correct	to only treat based on a malaria positive test	1. correct	1. Yes	1. Sometimes	Shortage of test kits	0. RDT kit stock out	1. Yes	Artemeter Lumefantrine, Artesunate	1. correct	1. Yes	0. All patients	1. Secondary	1. Yes	1. Yes	4. >3	0. No	2. I don't know
289	1. SMH	0	3	0. male	1. insured	2	1. yes	0. no	no test	no result	1. malaria	1. yea	0. Artemeter?/Lumefantrine		0. no	0. non-adherence	0	5	1. SMH	32	0. Male	2. Nurse prescriber	9	1. Yes	0.1	3. Quarterly	testing to know if malaria is positivetreqating according to positive result for malaria	1. correct	treating according to the result of test positive for malaria	1. correct	review of patients	1. correct	to only treat based on a malaria positive test	1. correct	1. Yes	1. Sometimes	Shortage of test kits	0. RDT kit stock out	1. Yes	Artemeter Lumefantrine, Artesunate	1. correct	1. Yes	0. All patients	1. Secondary	1. Yes	1. Yes	4. >3	0. No	2. I don't know
290	1. SMH	0	55	1. female	1. insured	3	1. yes	0. no	no test	no result	1. malaria	1. yea	0. Artemeter?/Lumefantrine		0. no	0. non-adherence	0	6	1. SMH	37	0. Male	2. Nurse prescriber	10	1. Yes	1	4. Every other year	you want to know whether the symptoms is malaria or any other condition	1. correct	treating positive cases of malaria with antimalarials	1. correct	asking a patient i have traeted for malaria to return to th4e facility for review	1. correct	to prevent drug resistance, not to give medication when there is no indication for it	1. correct	1. Yes	1. Sometimes	shortage of RDT kts	0. RDT kit stock out	1. Yes	Artemeter Lumefantrine, Artesunate, Artesunate Amodiaquine	1. correct	1. Yes	0. All patients	1. Secondary	1. Yes	1. Yes	4. >3	1. Yes	2. I don't know
291	1. SMH	0	5	1. female	1. insured	2	1. yes	1. yes	1. RDT	1. positive	1. malaria	1. yea	0. Artemeter?/Lumefantrine		1. yes	1. adherence	1	5	1. SMH	32	0. Male	2. Nurse prescriber	9	1. Yes	0.1	3. Quarterly	testing to know if malaria is positivetreqating according to positive result for malaria	1. correct	treating according to the result of test positive for malaria	1. correct	review of patients	1. correct	to only treat based on a malaria positive test	1. correct	1. Yes	1. Sometimes	Shortage of test kits	0. RDT kit stock out	1. Yes	Artemeter Lumefantrine, Artesunate	1. correct	1. Yes	0. All patients	1. Secondary	1. Yes	1. Yes	4. >3	0. No	2. I don't know
292	1. SMH	0	56	1. female	1. insured	3	1. yes	0. no	no test	no result	1. malaria	1. yea	0. Artemeter?/Lumefantrine		0. no	0. non-adherence	0	6	1. SMH	37	0. Male	2. Nurse prescriber	10	1. Yes	1	4. Every other year	you want to know whether the symptoms is malaria or any other condition	1. correct	treating positive cases of malaria with antimalarials	1. correct	asking a patient i have traeted for malaria to return to th4e facility for review	1. correct	to prevent drug resistance, not to give medication when there is no indication for it	1. correct	1. Yes	1. Sometimes	shortage of RDT kts	0. RDT kit stock out	1. Yes	Artemeter Lumefantrine, Artesunate, Artesunate Amodiaquine	1. correct	1. Yes	0. All patients	1. Secondary	1. Yes	1. Yes	4. >3	1. Yes	2. I don't know
293	1. SMH	0	51	1. female	1. insured	2	1. yes	1. yes	0. microscopy	0. negative	1. malaria	1. yea	0. Artemeter?/Lumefantrine	0	0. no	0. non-adherence	0	5	1. SMH	32	0. Male	2. Nurse prescriber	9	1. Yes	0.1	3. Quarterly	testing to know if malaria is positivetreqating according to positive result for malaria	1. correct	treating according to the result of test positive for malaria	1. correct	review of patients	1. correct	to only treat based on a malaria positive test	1. correct	1. Yes	1. Sometimes	Shortage of test kits	0. RDT kit stock out	1. Yes	Artemeter Lumefantrine, Artesunate	1. correct	1. Yes	0. All patients	1. Secondary	1. Yes	1. Yes	4. >3	0. No	2. I don't know
294	1. SMH	0	5	0. male	1. insured	8	1. yes	1. yes	0. microscopy	0. negative	1. malaria	1. yea	0. Artemeter?/Lumefantrine	0	1. yes	0. non-adherence	0	2	1. SMH	29	1. Female	2. Nurse prescriber	7	1. Yes	1	4. Every other year	taking blood sample for BF for malaria parasites	1. correct	using the appropriste drugs to treat malaria according to its severity	1. correct	follow-up care	1. correct	to promote effective use of antimalarials, to prevent misdiagnosis of other infections	1. correct	1. Yes	0. Always			1. Yes	Artesunate/Amodiaquine, Arthemether Lumefantrine	1. correct	1. Yes	0. All patients	1. Secondary	1. Yes	1. Yes	4. >3	1. Yes	2. I don't know
295	1. SMH	0	35	1. female	1. insured	2	1. yes	0. no	no test	no result	1. malaria	1. yea	0. Artemeter?/Lumefantrine		0. no	0. non-adherence	0	5	1. SMH	32	0. Male	2. Nurse prescriber	9	1. Yes	0.1	3. Quarterly	testing to know if malaria is positivetreqating according to positive result for malaria	1. correct	treating according to the result of test positive for malaria	1. correct	review of patients	1. correct	to only treat based on a malaria positive test	1. correct	1. Yes	1. Sometimes	Shortage of test kits	0. RDT kit stock out	1. Yes	Artemeter Lumefantrine, Artesunate	1. correct	1. Yes	0. All patients	1. Secondary	1. Yes	1. Yes	4. >3	0. No	2. I don't know
296	1. SMH	0	14	0. male	1. insured	0	1. yes	1. yes	0. microscopy	1. positive	1. malaria	1. yea	0. Artemeter?/Lumefantrine		0. no	0. non-adherence	1	17	1. SMH	29	0. Male	2. Nurse prescriber	1.5	0. No	0	5. I don't know	testing to know the status of a client whether malaria is positive or negative	1. correct	giving treatment to clients tested posive for malaria	1. correct	following up to ensure proper measures to control and prevent malaria	1. correct	for proper and adequate records keeping	1. correct	1. Yes	1. Sometimes	RDT stock out	0. RDT kit stock out	1. Yes	ACTs, Quinine	1. correct	1. Yes	1. Some patienhts	1. Secondary	1. Yes	1. Yes	4. >3	0. No	1. Yes
297	1. SMH	0	64	1. female	1. insured	3	1. yes	0. no	no test	no result	1. malaria	1. yea	0. Artemeter?/Lumefantrine		0. no	0. non-adherence	0	6	1. SMH	37	0. Male	2. Nurse prescriber	10	1. Yes	1	4. Every other year	you want to know whether the symptoms is malaria or any other condition	1. correct	treating positive cases of malaria with antimalarials	1. correct	asking a patient i have traeted for malaria to return to th4e facility for review	1. correct	to prevent drug resistance, not to give medication when there is no indication for it	1. correct	1. Yes	1. Sometimes	shortage of RDT kts	0. RDT kit stock out	1. Yes	Artemeter Lumefantrine, Artesunate, Artesunate Amodiaquine	1. correct	1. Yes	0. All patients	1. Secondary	1. Yes	1. Yes	4. >3	1. Yes	2. I don't know
298	1. SMH	0	30	1. female	0. not insured	2	1. yes	1. yes	0. microscopy	0. negative	0. not malaria	1. yea	0. Artemeter?/Lumefantrine	3	0. no	0. non-adherence	0	5	1. SMH	32	0. Male	2. Nurse prescriber	9	1. Yes	0.1	3. Quarterly	testing to know if malaria is positivetreqating according to positive result for malaria	1. correct	treating according to the result of test positive for malaria	1. correct	review of patients	1. correct	to only treat based on a malaria positive test	1. correct	1. Yes	1. Sometimes	Shortage of test kits	0. RDT kit stock out	1. Yes	Artemeter Lumefantrine, Artesunate	1. correct	1. Yes	0. All patients	1. Secondary	1. Yes	1. Yes	4. >3	0. No	2. I don't know
299	1. SMH	0	15	1. female	1. insured	0	1. yes	1. yes	0. microscopy	1. positive	1. malaria	1. yea	0. Artemeter?/Lumefantrine		1. yes	1. adherence	1	17	1. SMH	29	0. Male	2. Nurse prescriber	1.5	0. No	0	5. I don't know	testing to know the status of a client whether malaria is positive or negative	1. correct	giving treatment to clients tested posive for malaria	1. correct	following up to ensure proper measures to control and prevent malaria	1. correct	for proper and adequate records keeping	1. correct	1. Yes	1. Sometimes	RDT stock out	0. RDT kit stock out	1. Yes	ACTs, Quinine	1. correct	1. Yes	1. Some patienhts	1. Secondary	1. Yes	1. Yes	4. >3	0. No	1. Yes
300	1. SMH	0	20	0. male	1. insured	2	1. yes	0. no	no test	no result	1. malaria	1. yea	0. Artemeter?/Lumefantrine		0. no	0. non-adherence	0	5	1. SMH	32	0. Male	2. Nurse prescriber	9	1. Yes	0.1	3. Quarterly	testing to know if malaria is positivetreqating according to positive result for malaria	1. correct	treating according to the result of test positive for malaria	1. correct	review of patients	1. correct	to only treat based on a malaria positive test	1. correct	1. Yes	1. Sometimes	Shortage of test kits	0. RDT kit stock out	1. Yes	Artemeter Lumefantrine, Artesunate	1. correct	1. Yes	0. All patients	1. Secondary	1. Yes	1. Yes	4. >3	0. No	2. I don't know
301	1. SMH	0	52	0. male	1. insured	10	1. yes	1. yes	0. microscopy	1. positive	1. malaria	1. yea	0. Artemeter?/Lumefantrine		1. yes	1. adherence	1	8	1. SMH	29	0. Male	2. Nurse prescriber	5	1. Yes	1	1. once a year	to check before initiating any malaria treatment	1. correct	to give the right medication after testing malaria positive	1. correct	to make a follow-up after treating a patient	1. correct	to get an accurate dignosis, to know the number of malaria parasites (trophozites)	1. correct	1. Yes	1. Sometimes	unavailability of laboratory technicians to carry out test, shortage of RDT test stripes	both RDT stock out and absence of Lab technician	1. Yes	Artemeter Lumefantrine, Artesunate	1. correct	1. Yes	0. All patients	1. Secondary	1. Yes	1. Yes	3. 3	0. No	1. Yes
302	1. SMH	0	23	1. female	1. insured	3	1. yes	1. yes	0. microscopy	0. negative	0. not malaria	1. yea	0. Artemeter?/Lumefantrine		0. no	0. non-adherence	0	6	1. SMH	37	0. Male	2. Nurse prescriber	10	1. Yes	1	4. Every other year	you want to know whether the symptoms is malaria or any other condition	1. correct	treating positive cases of malaria with antimalarials	1. correct	asking a patient i have traeted for malaria to return to th4e facility for review	1. correct	to prevent drug resistance, not to give medication when there is no indication for it	1. correct	1. Yes	1. Sometimes	shortage of RDT kts	0. RDT kit stock out	1. Yes	Artemeter Lumefantrine, Artesunate, Artesunate Amodiaquine	1. correct	1. Yes	0. All patients	1. Secondary	1. Yes	1. Yes	4. >3	1. Yes	2. I don't know
303	1. SMH	0	4	0. male	1. insured	2	1. yes	1. yes	0. microscopy	0. negative	0. not malaria	1. yea	0. Artemeter?/Lumefantrine	0	0. no	0. non-adherence	0	5	1. SMH	32	0. Male	2. Nurse prescriber	9	1. Yes	0.1	3. Quarterly	testing to know if malaria is positivetreqating according to positive result for malaria	1. correct	treating according to the result of test positive for malaria	1. correct	review of patients	1. correct	to only treat based on a malaria positive test	1. correct	1. Yes	1. Sometimes	Shortage of test kits	0. RDT kit stock out	1. Yes	Artemeter Lumefantrine, Artesunate	1. correct	1. Yes	0. All patients	1. Secondary	1. Yes	1. Yes	4. >3	0. No	2. I don't know
304	1. SMH	0	2	0. male	1. insured	3	1. yes	0. no	no test	no result	1. malaria	1. yea	0. Artemeter?/Lumefantrine		0. no	0. non-adherence	0	6	1. SMH	37	0. Male	2. Nurse prescriber	10	1. Yes	1	4. Every other year	you want to know whether the symptoms is malaria or any other condition	1. correct	treating positive cases of malaria with antimalarials	1. correct	asking a patient i have traeted for malaria to return to th4e facility for review	1. correct	to prevent drug resistance, not to give medication when there is no indication for it	1. correct	1. Yes	1. Sometimes	shortage of RDT kts	0. RDT kit stock out	1. Yes	Artemeter Lumefantrine, Artesunate, Artesunate Amodiaquine	1. correct	1. Yes	0. All patients	1. Secondary	1. Yes	1. Yes	4. >3	1. Yes	2. I don't know
305	1. SMH	0	1.3	0. male	1. insured	2	1. yes	1. yes	0. microscopy	1. positive	1. malaria	1. yea	0. Artemeter?/Lumefantrine		1. yes	1. adherence	1	5	1. SMH	32	0. Male	2. Nurse prescriber	9	1. Yes	0.1	3. Quarterly	testing to know if malaria is positivetreqating according to positive result for malaria	1. correct	treating according to the result of test positive for malaria	1. correct	review of patients	1. correct	to only treat based on a malaria positive test	1. correct	1. Yes	1. Sometimes	Shortage of test kits	0. RDT kit stock out	1. Yes	Artemeter Lumefantrine, Artesunate	1. correct	1. Yes	0. All patients	1. Secondary	1. Yes	1. Yes	4. >3	0. No	2. I don't know
306	1. SMH	0	2	1. female	0. not insured	3	1. yes	0. no	no test	no result	1. malaria	1. yea	2. Artesunate only		1. yes	0. non-adherence	0	6	1. SMH	37	0. Male	2. Nurse prescriber	10	1. Yes	1	4. Every other year	you want to know whether the symptoms is malaria or any other condition	1. correct	treating positive cases of malaria with antimalarials	1. correct	asking a patient i have traeted for malaria to return to th4e facility for review	1. correct	to prevent drug resistance, not to give medication when there is no indication for it	1. correct	1. Yes	1. Sometimes	shortage of RDT kts	0. RDT kit stock out	1. Yes	Artemeter Lumefantrine, Artesunate, Artesunate Amodiaquine	1. correct	1. Yes	0. All patients	1. Secondary	1. Yes	1. Yes	4. >3	1. Yes	2. I don't know
307	1. SMH	0	35	1. female	1. insured	6	1. yes	1. yes	0. microscopy	0. negative	0. not malaria	1. yea	2. Artesunate only		1. yes	1. adherence	0	12	1. SMH	34	1. Female	2. Nurse prescriber	1	1. Yes		5. I don't know	taking blood sample of an individual to investigate to know if there is malaria parasites	1. correct	implies giving treatment after the person test positive for malaria	1. correct	following up to know if the person got well after treatment	1. correct	helps avoid wrong diagnosis or treatment	1. correct	1. Yes	1. Sometimes	unavailability of resources	1. absence of Lab technician	1. Yes	Artesunate, Arthemether Lumefantrine, Artesunate Amodiaquine, Quinine	1. correct	1. Yes	0. All patients	1. Secondary	1. Yes	1. Yes	4. >3	0. No	1. Yes
308	1. SMH	0	50	0. male	1. insured	2	1. yes	0. no	no test	no result	1. malaria	1. yea	0. Artemeter?/Lumefantrine		0. no	0. non-adherence	0	5	1. SMH	32	0. Male	2. Nurse prescriber	9	1. Yes	0.1	3. Quarterly	testing to know if malaria is positivetreqating according to positive result for malaria	1. correct	treating according to the result of test positive for malaria	1. correct	review of patients	1. correct	to only treat based on a malaria positive test	1. correct	1. Yes	1. Sometimes	Shortage of test kits	0. RDT kit stock out	1. Yes	Artemeter Lumefantrine, Artesunate	1. correct	1. Yes	0. All patients	1. Secondary	1. Yes	1. Yes	4. >3	0. No	2. I don't know
309	1. SMH	0	20	0. male	1. insured	1	1. yes	1. yes	0. microscopy	0. negative	0. not malaria	1. yea	0. Artemeter?/Lumefantrine	0	0. no	0. non-adherence	0	16	1. SMH	31	0. Male	2. Nurse prescriber	5	1. Yes	3	0. Never	to test for malaria parasites	1. correct	traeting patients who have malaria parasites	1. correct	follow-up patients treated for malaria	1. correct	for effective case management, prevent treatment failure, prevent drug resistant	1. correct	1. Yes	1. Sometimes	availability of test kits and Lab	0. RDT kit stock out	1. Yes	ACT, SP	1. correct	1. Yes	0. All patients	1. Secondary	1. Yes	1. Yes	4. >3	0. No	1. Yes
310	1. SMH	0	28	1. female	1. insured	7	1. yes	1. yes	0. microscopy	0. negative	0. not malaria	1. yea	0. Artemeter?/Lumefantrine	0	1. yes	1. adherence	0	1	1. SMH	28	1. Female	0. Medical officer	5	1. Yes	1	1. once a year	to do RDT for all suspected cases of malaria and patients with fever and to confirm with microscopy	1. correct	to classify if its svere or simple malaria case and administer appropriate ACT	1. correct	repeating microscopy after completion of treatment	1. correct	to identify promptly all cases of malaria and initiate therapy and to avoid misuse of antimalarials	1. correct	1. Yes	0. Always			1. Yes	Artesunate, Arthemether Lumefantrine, Artesunate Amodiaquine, Quinine	1. correct	1. Yes	0. All patients	1. Secondary	1. Yes	1. Yes	4. >3	1. Yes	1. Yes
311	1. SMH	0	1.5	0. male	1. insured	10	1. yes	1. yes	0. microscopy	0. negative	0. not malaria	1. yea	0. Artemeter?/Lumefantrine	0	1. yes	0. non-adherence	0	8	1. SMH	29	0. Male	2. Nurse prescriber	5	1. Yes	1	1. once a year	to check before initiating any malaria treatment	1. correct	to give the right medication after testing malaria positive	1. correct	to make a follow-up after treating a patient	1. correct	to get an accurate dignosis, to know the number of malaria parasites (trophozites)	1. correct	1. Yes	1. Sometimes	unavailability of laboratory technicians to carry out test, shortage of RDT test stripes	both RDT stock out and absence of Lab technician	1. Yes	Artemeter Lumefantrine, Artesunate	1. correct	1. Yes	0. All patients	1. Secondary	1. Yes	1. Yes	3. 3	0. No	1. Yes
312	1. SMH	0	76	1. female	1. insured	2	1. yes	1. yes	0. microscopy	1. positive	1. malaria	1. yea	0. Artemeter?/Lumefantrine		1. yes	1. adherence	1	5	1. SMH	32	0. Male	2. Nurse prescriber	9	1. Yes	0.1	3. Quarterly	testing to know if malaria is positivetreqating according to positive result for malaria	1. correct	treating according to the result of test positive for malaria	1. correct	review of patients	1. correct	to only treat based on a malaria positive test	1. correct	1. Yes	1. Sometimes	Shortage of test kits	0. RDT kit stock out	1. Yes	Artemeter Lumefantrine, Artesunate	1. correct	1. Yes	0. All patients	1. Secondary	1. Yes	1. Yes	4. >3	0. No	2. I don't know
313	1. SMH	0	2	0. male	1. insured	8	1. yes	1. yes	0. microscopy	0. negative	0. not malaria	1. yea	0. Artemeter?/Lumefantrine	0	0. no	0. non-adherence	0	2	1. SMH	29	1. Female	2. Nurse prescriber	7	1. Yes	1	4. Every other year	taking blood sample for BF for malaria parasites	1. correct	using the appropriste drugs to treat malaria according to its severity	1. correct	follow-up care	1. correct	to promote effective use of antimalarials, to prevent misdiagnosis of other infections	1. correct	1. Yes	0. Always			1. Yes	Artesunate/Amodiaquine, Arthemether Lumefantrine	1. correct	1. Yes	0. All patients	1. Secondary	1. Yes	1. Yes	4. >3	1. Yes	2. I don't know
314	1. SMH	0	2	0. male	1. insured	0	1. yes	1. yes	0. microscopy	0. negative	0. not malaria	1. yea	0. Artemeter?/Lumefantrine	0	0. no	0. non-adherence	0	17	1. SMH	29	0. Male	2. Nurse prescriber	1.5	0. No	0	5. I don't know	testing to know the status of a client whether malaria is positive or negative	1. correct	giving treatment to clients tested posive for malaria	1. correct	following up to ensure proper measures to control and prevent malaria	1. correct	for proper and adequate records keeping	1. correct	1. Yes	1. Sometimes	RDT stock out	0. RDT kit stock out	1. Yes	ACTs, Quinine	1. correct	1. Yes	1. Some patienhts	1. Secondary	1. Yes	1. Yes	4. >3	0. No	1. Yes
315	1. SMH	0	16	1. female	1. insured	0	1. yes	1. yes	0. microscopy	1. positive	1. malaria	1. yea	2. Artesunate only		0. no	0. non-adherence	1	17	1. SMH	29	0. Male	2. Nurse prescriber	1.5	0. No	0	5. I don't know	testing to know the status of a client whether malaria is positive or negative	1. correct	giving treatment to clients tested posive for malaria	1. correct	following up to ensure proper measures to control and prevent malaria	1. correct	for proper and adequate records keeping	1. correct	1. Yes	1. Sometimes	RDT stock out	0. RDT kit stock out	1. Yes	ACTs, Quinine	1. correct	1. Yes	1. Some patienhts	1. Secondary	1. Yes	1. Yes	4. >3	0. No	1. Yes
316	1. SMH	0	22	1. female	1. insured	0	1. yes	1. yes	1. RDT	0. negative	0. not malaria	1. yea	0. Artemeter?/Lumefantrine	3	0. no	0. non-adherence	0	17	1. SMH	29	0. Male	2. Nurse prescriber	1.5	0. No	0	5. I don't know	testing to know the status of a client whether malaria is positive or negative	1. correct	giving treatment to clients tested posive for malaria	1. correct	following up to ensure proper measures to control and prevent malaria	1. correct	for proper and adequate records keeping	1. correct	1. Yes	1. Sometimes	RDT stock out	0. RDT kit stock out	1. Yes	ACTs, Quinine	1. correct	1. Yes	1. Some patienhts	1. Secondary	1. Yes	1. Yes	4. >3	0. No	1. Yes
317	1. SMH	0	29	1. female	1. insured	0	1. yes	1. yes	1. RDT	0. negative	0. not malaria	1. yea	0. Artemeter?/Lumefantrine	5	0. no	0. non-adherence	0	17	1. SMH	29	0. Male	2. Nurse prescriber	1.5	0. No	0	5. I don't know	testing to know the status of a client whether malaria is positive or negative	1. correct	giving treatment to clients tested posive for malaria	1. correct	following up to ensure proper measures to control and prevent malaria	1. correct	for proper and adequate records keeping	1. correct	1. Yes	1. Sometimes	RDT stock out	0. RDT kit stock out	1. Yes	ACTs, Quinine	1. correct	1. Yes	1. Some patienhts	1. Secondary	1. Yes	1. Yes	4. >3	0. No	1. Yes
318	1. SMH	0	32	1. female	1. insured	10	1. yes	1. yes	0. microscopy	0. negative	0. not malaria	1. yea	0. Artemeter?/Lumefantrine	4	0. no	0. non-adherence	0	8	1. SMH	29	0. Male	2. Nurse prescriber	5	1. Yes	1	1. once a year	to check before initiating any malaria treatment	1. correct	to give the right medication after testing malaria positive	1. correct	to make a follow-up after treating a patient	1. correct	to get an accurate dignosis, to know the number of malaria parasites (trophozites)	1. correct	1. Yes	1. Sometimes	unavailability of laboratory technicians to carry out test, shortage of RDT test stripes	both RDT stock out and absence of Lab technician	1. Yes	Artemeter Lumefantrine, Artesunate	1. correct	1. Yes	0. All patients	1. Secondary	1. Yes	1. Yes	3. 3	0. No	1. Yes
319	1. SMH	0	19	1. female	1. insured	4	1. yes	1. yes	0. microscopy	1. positive	1. malaria	1. yea	0. Artemeter?/Lumefantrine		1. yes	0. non-adherence	1	19	1. SMH	36	0. Male	1. Physician assistant	2	1. Yes	1	2. twice a year	testing someone with signs and symptoms of malaria with RDT or blood film to diagnose malaria	1. correct	treating the tested malaria antigen positive or presence of malaria parasites with ACT	1. correct	no idea	0. incorrect	to insure that the person tested positive for malaria and treated with ACT is completely cured from malaria	1. correct	1. Yes	1. Sometimes	RDT stock out	0. RDT kit stock out	1. Yes	ACT	1. correct	1. Yes	0. All patients	1. Secondary	1. Yes	1. Yes	4. >3	1. Yes	1. Yes
320	1. SMH	0	75	1. female	0. not insured	2	1. yes	1. yes	0. microscopy	0. negative	0. not malaria	1. yea	0. Artemeter?/Lumefantrine	2	0. no	1. adherence	0	5	1. SMH	32	0. Male	2. Nurse prescriber	9	1. Yes	0.1	3. Quarterly	testing to know if malaria is positivetreqating according to positive result for malaria	1. correct	treating according to the result of test positive for malaria	1. correct	review of patients	1. correct	to only treat based on a malaria positive test	1. correct	1. Yes	1. Sometimes	Shortage of test kits	0. RDT kit stock out	1. Yes	Artemeter Lumefantrine, Artesunate	1. correct	1. Yes	0. All patients	1. Secondary	1. Yes	1. Yes	4. >3	0. No	2. I don't know
321	1. SMH	0	11	1. female	1. insured	2	1. yes	1. yes	0. microscopy	0. negative	1. malaria	1. yea	0. Artemeter?/Lumefantrine	5	0. no	1. adherence	0	5	1. SMH	32	0. Male	2. Nurse prescriber	9	1. Yes	0.1	3. Quarterly	testing to know if malaria is positivetreqating according to positive result for malaria	1. correct	treating according to the result of test positive for malaria	1. correct	review of patients	1. correct	to only treat based on a malaria positive test	1. correct	1. Yes	1. Sometimes	Shortage of test kits	0. RDT kit stock out	1. Yes	Artemeter Lumefantrine, Artesunate	1. correct	1. Yes	0. All patients	1. Secondary	1. Yes	1. Yes	4. >3	0. No	2. I don't know
322	1. SMH	0	13	1. female	1. insured	2	1. yes	1. yes	0. microscopy	1. positive	1. malaria	1. yea	0. Artemeter?/Lumefantrine		1. yes	1. adherence	1	5	1. SMH	32	0. Male	2. Nurse prescriber	9	1. Yes	0.1	3. Quarterly	testing to know if malaria is positivetreqating according to positive result for malaria	1. correct	treating according to the result of test positive for malaria	1. correct	review of patients	1. correct	to only treat based on a malaria positive test	1. correct	1. Yes	1. Sometimes	Shortage of test kits	0. RDT kit stock out	1. Yes	Artemeter Lumefantrine, Artesunate	1. correct	1. Yes	0. All patients	1. Secondary	1. Yes	1. Yes	4. >3	0. No	2. I don't know
323	1. SMH	0	1.9	1. female	1. insured	3	1. yes	1. yes	0. microscopy	0. negative	0. not malaria	1. yea	0. Artemeter?/Lumefantrine	0	0. no	0. non-adherence	0	6	1. SMH	37	0. Male	2. Nurse prescriber	10	1. Yes	1	4. Every other year	you want to know whether the symptoms is malaria or any other condition	1. correct	treating positive cases of malaria with antimalarials	1. correct	asking a patient i have traeted for malaria to return to th4e facility for review	1. correct	to prevent drug resistance, not to give medication when there is no indication for it	1. correct	1. Yes	1. Sometimes	shortage of RDT kts	0. RDT kit stock out	1. Yes	Artemeter Lumefantrine, Artesunate, Artesunate Amodiaquine	1. correct	1. Yes	0. All patients	1. Secondary	1. Yes	1. Yes	4. >3	1. Yes	2. I don't know
324	1. SMH	0	4	0. male	1. insured	2	1. yes	0. no	no test	no result	1. malaria	1. yea	0. Artemeter?/Lumefantrine		0. no	0. non-adherence	0	5	1. SMH	32	0. Male	2. Nurse prescriber	9	1. Yes	0.1	3. Quarterly	testing to know if malaria is positivetreqating according to positive result for malaria	1. correct	treating according to the result of test positive for malaria	1. correct	review of patients	1. correct	to only treat based on a malaria positive test	1. correct	1. Yes	1. Sometimes	Shortage of test kits	0. RDT kit stock out	1. Yes	Artemeter Lumefantrine, Artesunate	1. correct	1. Yes	0. All patients	1. Secondary	1. Yes	1. Yes	4. >3	0. No	2. I don't know
325	1. SMH	0	15	1. female	1. insured	9	1. yes	1. yes	0. microscopy	1. positive	1. malaria	1. yea	2. Artesunate only		1. yes	1. adherence	1	3	1. SMH	37	0. Male	1. Physician assistant	8	0. No		0. Never	checking whether a person is infected with a particular condition or not	1. correct	treating according to recommended treatment	1. correct	ensuring whether a patient who came to you for treatment is doing well or not	1. correct	to make sure the person really has malaria	1. correct	1. Yes	1. Sometimes	shortage of RDT	0. RDT kit stock out	1. Yes	Artesunate/Amodiaquine, Arthemether Lumefantrine, Quinine	1. correct	1. Yes	1. Some patienhts	1. Secondary	1. Yes	1. Yes	3. 3	1. Yes	2. I don't know
326	1. SMH	0	32	1. female	1. insured	7	1. yes	0. no	no test	no result	1. malaria	1. yea	0. Artemeter?/Lumefantrine		0. no	0. non-adherence	0	1	1. SMH	28	1. Female	0. Medical officer	5	1. Yes	1	1. once a year	to do RDT for all suspected cases of malaria and patients with fever and to confirm with microscopy	1. correct	to classify if its svere or simple malaria case and administer appropriate ACT	1. correct	repeating microscopy after completion of treatment	1. correct	to identify promptly all cases of malaria and initiate therapy and to avoid misuse of antimalarials	1. correct	1. Yes	0. Always			1. Yes	Artesunate, Arthemether Lumefantrine, Artesunate Amodiaquine, Quinine	1. correct	1. Yes	0. All patients	1. Secondary	1. Yes	1. Yes	4. >3	1. Yes	1. Yes
327	1. SMH	0	20	1. female	1. insured	4	1. yes	1. yes	0. microscopy	1. positive	1. malaria	1. yea	2. Artesunate only		1. yes	1. adherence	1	19	1. SMH	36	0. Male	1. Physician assistant	2	1. Yes	1	2. twice a year	testing someone with signs and symptoms of malaria with RDT or blood film to diagnose malaria	1. correct	treating the tested malaria antigen positive or presence of malaria parasites with ACT	1. correct	no idea	0. incorrect	to insure that the person tested positive for malaria and treated with ACT is completely cured from malaria	1. correct	1. Yes	1. Sometimes	RDT stock out	0. RDT kit stock out	1. Yes	ACT	1. correct	1. Yes	0. All patients	1. Secondary	1. Yes	1. Yes	4. >3	1. Yes	1. Yes
328	1. SMH	0	4	0. male	1. insured	9	1. yes	0. no	no test	no result	1. malaria	1. yea	2. Artesunate only		1. yes	1. adherence	0	3	1. SMH	37	0. Male	1. Physician assistant	8	0. No		0. Never	checking whether a person is infected with a particular condition or not	1. correct	treating according to recommended treatment	1. correct	ensuring whether a patient who came to you for treatment is doing well or not	1. correct	to make sure the person really has malaria	1. correct	1. Yes	1. Sometimes	shortage of RDT	0. RDT kit stock out	1. Yes	Artesunate/Amodiaquine, Arthemether Lumefantrine, Quinine	1. correct	1. Yes	1. Some patienhts	1. Secondary	1. Yes	1. Yes	3. 3	1. Yes	2. I don't know
329	1. SMH	0	5	0. male	1. insured	8	1. yes	0. no	no test	no result	1. malaria	1. yea	0. Artemeter?/Lumefantrine		0. no	0. non-adherence	0	2	1. SMH	29	1. Female	2. Nurse prescriber	7	1. Yes	1	4. Every other year	taking blood sample for BF for malaria parasites	1. correct	using the appropriste drugs to treat malaria according to its severity	1. correct	follow-up care	1. correct	to promote effective use of antimalarials, to prevent misdiagnosis of other infections	1. correct	1. Yes	0. Always			1. Yes	Artesunate/Amodiaquine, Arthemether Lumefantrine	1. correct	1. Yes	0. All patients	1. Secondary	1. Yes	1. Yes	4. >3	1. Yes	2. I don't know
330	1. SMH	0	16	1. female	1. insured	8	1. yes	1. yes	0. microscopy	0. negative	0. not malaria	1. yea	0. Artemeter?/Lumefantrine	3	1. yes	1. adherence	0	2	1. SMH	29	1. Female	2. Nurse prescriber	7	1. Yes	1	4. Every other year	taking blood sample for BF for malaria parasites	1. correct	using the appropriste drugs to treat malaria according to its severity	1. correct	follow-up care	1. correct	to promote effective use of antimalarials, to prevent misdiagnosis of other infections	1. correct	1. Yes	0. Always			1. Yes	Artesunate/Amodiaquine, Arthemether Lumefantrine	1. correct	1. Yes	0. All patients	1. Secondary	1. Yes	1. Yes	4. >3	1. Yes	2. I don't know
331	1. SMH	0	69	1. female	1. insured	0	1. yes	1. yes	0. microscopy	0. negative	0. not malaria	1. yea	2. Artesunate only	0	0. no	1. adherence	0	17	1. SMH	29	0. Male	2. Nurse prescriber	1.5	0. No	0	5. I don't know	testing to know the status of a client whether malaria is positive or negative	1. correct	giving treatment to clients tested posive for malaria	1. correct	following up to ensure proper measures to control and prevent malaria	1. correct	for proper and adequate records keeping	1. correct	1. Yes	1. Sometimes	RDT stock out	0. RDT kit stock out	1. Yes	ACTs, Quinine	1. correct	1. Yes	1. Some patienhts	1. Secondary	1. Yes	1. Yes	4. >3	0. No	1. Yes
332	1. SMH	0	46	1. female	1. insured	2	1. yes	0. no	no test	no result	1. malaria	1. yea	0. Artemeter?/Lumefantrine		1. yes	0. non-adherence	0	5	1. SMH	32	0. Male	2. Nurse prescriber	9	1. Yes	0.1	3. Quarterly	testing to know if malaria is positivetreqating according to positive result for malaria	1. correct	treating according to the result of test positive for malaria	1. correct	review of patients	1. correct	to only treat based on a malaria positive test	1. correct	1. Yes	1. Sometimes	Shortage of test kits	0. RDT kit stock out	1. Yes	Artemeter Lumefantrine, Artesunate	1. correct	1. Yes	0. All patients	1. Secondary	1. Yes	1. Yes	4. >3	0. No	2. I don't know
333	1. SMH	0	57	1. female	1. insured	2	1. yes	0. no	no test	no result	1. malaria	1. yea	2. Artesunate only		0. no	0. non-adherence	0	5	1. SMH	32	0. Male	2. Nurse prescriber	9	1. Yes	0.1	3. Quarterly	testing to know if malaria is positivetreqating according to positive result for malaria	1. correct	treating according to the result of test positive for malaria	1. correct	review of patients	1. correct	to only treat based on a malaria positive test	1. correct	1. Yes	1. Sometimes	Shortage of test kits	0. RDT kit stock out	1. Yes	Artemeter Lumefantrine, Artesunate	1. correct	1. Yes	0. All patients	1. Secondary	1. Yes	1. Yes	4. >3	0. No	2. I don't know
334	1. SMH	0	52	0. male	1. insured	3	1. yes	1. yes	0. microscopy	0. negative	0. not malaria	1. yea	0. Artemeter?/Lumefantrine	3	1. yes	0. non-adherence	0	6	1. SMH	37	0. Male	2. Nurse prescriber	10	1. Yes	1	4. Every other year	you want to know whether the symptoms is malaria or any other condition	1. correct	treating positive cases of malaria with antimalarials	1. correct	asking a patient i have traeted for malaria to return to th4e facility for review	1. correct	to prevent drug resistance, not to give medication when there is no indication for it	1. correct	1. Yes	1. Sometimes	shortage of RDT kts	0. RDT kit stock out	1. Yes	Artemeter Lumefantrine, Artesunate, Artesunate Amodiaquine	1. correct	1. Yes	0. All patients	1. Secondary	1. Yes	1. Yes	4. >3	1. Yes	2. I don't know
335	1. SMH	0	82	0. male	1. insured	2	1. yes	1. yes	0. microscopy	0. negative	0. not malaria	1. yea	0. Artemeter?/Lumefantrine	0	0. no	0. non-adherence	0	5	1. SMH	32	0. Male	2. Nurse prescriber	9	1. Yes	0.1	3. Quarterly	testing to know if malaria is positivetreqating according to positive result for malaria	1. correct	treating according to the result of test positive for malaria	1. correct	review of patients	1. correct	to only treat based on a malaria positive test	1. correct	1. Yes	1. Sometimes	Shortage of test kits	0. RDT kit stock out	1. Yes	Artemeter Lumefantrine, Artesunate	1. correct	1. Yes	0. All patients	1. Secondary	1. Yes	1. Yes	4. >3	0. No	2. I don't know
336	1. SMH	0	15	1. female	1. insured	2	1. yes	0. no	no test	no result	1. malaria	1. yea	0. Artemeter?/Lumefantrine		0. no	0. non-adherence	0	5	1. SMH	32	0. Male	2. Nurse prescriber	9	1. Yes	0.1	3. Quarterly	testing to know if malaria is positivetreqating according to positive result for malaria	1. correct	treating according to the result of test positive for malaria	1. correct	review of patients	1. correct	to only treat based on a malaria positive test	1. correct	1. Yes	1. Sometimes	Shortage of test kits	0. RDT kit stock out	1. Yes	Artemeter Lumefantrine, Artesunate	1. correct	1. Yes	0. All patients	1. Secondary	1. Yes	1. Yes	4. >3	0. No	2. I don't know
337	1. SMH	0	30	1. female	1. insured	3	1. yes	0. no	no test	no result	1. malaria	1. yea	0. Artemeter?/Lumefantrine		0. no	0. non-adherence	0	6	1. SMH	37	0. Male	2. Nurse prescriber	10	1. Yes	1	4. Every other year	you want to know whether the symptoms is malaria or any other condition	1. correct	treating positive cases of malaria with antimalarials	1. correct	asking a patient i have traeted for malaria to return to th4e facility for review	1. correct	to prevent drug resistance, not to give medication when there is no indication for it	1. correct	1. Yes	1. Sometimes	shortage of RDT kts	0. RDT kit stock out	1. Yes	Artemeter Lumefantrine, Artesunate, Artesunate Amodiaquine	1. correct	1. Yes	0. All patients	1. Secondary	1. Yes	1. Yes	4. >3	1. Yes	2. I don't know
338	1. SMH	0	10	0. male	1. insured	3	1. yes	1. yes	0. microscopy	0. negative	0. not malaria	1. yea	2. Artesunate only		0. no	0. non-adherence	0	6	1. SMH	37	0. Male	2. Nurse prescriber	10	1. Yes	1	4. Every other year	you want to know whether the symptoms is malaria or any other condition	1. correct	treating positive cases of malaria with antimalarials	1. correct	asking a patient i have traeted for malaria to return to th4e facility for review	1. correct	to prevent drug resistance, not to give medication when there is no indication for it	1. correct	1. Yes	1. Sometimes	shortage of RDT kts	0. RDT kit stock out	1. Yes	Artemeter Lumefantrine, Artesunate, Artesunate Amodiaquine	1. correct	1. Yes	0. All patients	1. Secondary	1. Yes	1. Yes	4. >3	1. Yes	2. I don't know
339	1. SMH	0	19	1. female	1. insured	2	1. yes	0. no	no test	no result	1. malaria	1. yea	0. Artemeter?/Lumefantrine		0. no	0. non-adherence	0	5	1. SMH	32	0. Male	2. Nurse prescriber	9	1. Yes	0.1	3. Quarterly	testing to know if malaria is positivetreqating according to positive result for malaria	1. correct	treating according to the result of test positive for malaria	1. correct	review of patients	1. correct	to only treat based on a malaria positive test	1. correct	1. Yes	1. Sometimes	Shortage of test kits	0. RDT kit stock out	1. Yes	Artemeter Lumefantrine, Artesunate	1. correct	1. Yes	0. All patients	1. Secondary	1. Yes	1. Yes	4. >3	0. No	2. I don't know
340	1. SMH	0	5	0. male	1. insured	3	1. yes	0. no	no test	no result	1. malaria	1. yea	0. Artemeter?/Lumefantrine		0. no	0. non-adherence	0	6	1. SMH	37	0. Male	2. Nurse prescriber	10	1. Yes	1	4. Every other year	you want to know whether the symptoms is malaria or any other condition	1. correct	treating positive cases of malaria with antimalarials	1. correct	asking a patient i have traeted for malaria to return to th4e facility for review	1. correct	to prevent drug resistance, not to give medication when there is no indication for it	1. correct	1. Yes	1. Sometimes	shortage of RDT kts	0. RDT kit stock out	1. Yes	Artemeter Lumefantrine, Artesunate, Artesunate Amodiaquine	1. correct	1. Yes	0. All patients	1. Secondary	1. Yes	1. Yes	4. >3	1. Yes	2. I don't know
341	1. SMH	0	5	0. male	1. insured	2	1. yes	0. no	no test	no result	1. malaria	1. yea	0. Artemeter?/Lumefantrine		0. no	0. non-adherence	0	5	1. SMH	32	0. Male	2. Nurse prescriber	9	1. Yes	0.1	3. Quarterly	testing to know if malaria is positivetreqating according to positive result for malaria	1. correct	treating according to the result of test positive for malaria	1. correct	review of patients	1. correct	to only treat based on a malaria positive test	1. correct	1. Yes	1. Sometimes	Shortage of test kits	0. RDT kit stock out	1. Yes	Artemeter Lumefantrine, Artesunate	1. correct	1. Yes	0. All patients	1. Secondary	1. Yes	1. Yes	4. >3	0. No	2. I don't know
342	1. SMH	0	28	1. female	1. insured	2	1. yes	0. no	no test	no result	1. malaria	1. yea	2. Artesunate only		0. no	0. non-adherence	0	5	1. SMH	32	0. Male	2. Nurse prescriber	9	1. Yes	0.1	3. Quarterly	testing to know if malaria is positivetreqating according to positive result for malaria	1. correct	treating according to the result of test positive for malaria	1. correct	review of patients	1. correct	to only treat based on a malaria positive test	1. correct	1. Yes	1. Sometimes	Shortage of test kits	0. RDT kit stock out	1. Yes	Artemeter Lumefantrine, Artesunate	1. correct	1. Yes	0. All patients	1. Secondary	1. Yes	1. Yes	4. >3	0. No	2. I don't know
343	1. SMH	0	33	1. female	1. insured	2	1. yes	0. no	no test	no result	1. malaria	1. yea	0. Artemeter?/Lumefantrine		0. no	0. non-adherence	0	5	1. SMH	32	0. Male	2. Nurse prescriber	9	1. Yes	0.1	3. Quarterly	testing to know if malaria is positivetreqating according to positive result for malaria	1. correct	treating according to the result of test positive for malaria	1. correct	review of patients	1. correct	to only treat based on a malaria positive test	1. correct	1. Yes	1. Sometimes	Shortage of test kits	0. RDT kit stock out	1. Yes	Artemeter Lumefantrine, Artesunate	1. correct	1. Yes	0. All patients	1. Secondary	1. Yes	1. Yes	4. >3	0. No	2. I don't know
344	1. SMH	0	1	0. male	1. insured	2	1. yes	1. yes	0. microscopy	0. negative	0. not malaria	1. yea	0. Artemeter?/Lumefantrine		1. yes	0. non-adherence	0	5	1. SMH	32	0. Male	2. Nurse prescriber	9	1. Yes	0.1	3. Quarterly	testing to know if malaria is positivetreqating according to positive result for malaria	1. correct	treating according to the result of test positive for malaria	1. correct	review of patients	1. correct	to only treat based on a malaria positive test	1. correct	1. Yes	1. Sometimes	Shortage of test kits	0. RDT kit stock out	1. Yes	Artemeter Lumefantrine, Artesunate	1. correct	1. Yes	0. All patients	1. Secondary	1. Yes	1. Yes	4. >3	0. No	2. I don't know
345	1. SMH	0	3	0. male	1. insured	8	1. yes	1. yes	1. RDT	1. positive	1. malaria	1. yea	2. Artesunate only		1. yes	1. adherence	1	2	1. SMH	29	1. Female	2. Nurse prescriber	7	1. Yes	1	4. Every other year	taking blood sample for BF for malaria parasites	1. correct	using the appropriste drugs to treat malaria according to its severity	1. correct	follow-up care	1. correct	to promote effective use of antimalarials, to prevent misdiagnosis of other infections	1. correct	1. Yes	0. Always			1. Yes	Artesunate/Amodiaquine, Arthemether Lumefantrine	1. correct	1. Yes	0. All patients	1. Secondary	1. Yes	1. Yes	4. >3	1. Yes	2. I don't know
346	1. SMH	0	18	0. male	1. insured	0	1. yes	0. no	no test	no result	1. malaria	1. yea	0. Artemeter?/Lumefantrine		0. no	0. non-adherence	0	17	1. SMH	29	0. Male	2. Nurse prescriber	1.5	0. No	0	5. I don't know	testing to know the status of a client whether malaria is positive or negative	1. correct	giving treatment to clients tested posive for malaria	1. correct	following up to ensure proper measures to control and prevent malaria	1. correct	for proper and adequate records keeping	1. correct	1. Yes	1. Sometimes	RDT stock out	0. RDT kit stock out	1. Yes	ACTs, Quinine	1. correct	1. Yes	1. Some patienhts	1. Secondary	1. Yes	1. Yes	4. >3	0. No	1. Yes
347	1. SMH	0	66	1. female	1. insured	5	1. yes	0. no	no test	no result	1. malaria	1. yea	0. Artemeter?/Lumefantrine		0. no	0. non-adherence	0	7	1. SMH	35	1. Female	1. Physician assistant	2	1. Yes	2	1. once a year	testing any suspected case of malaria	1. correct	using medication example antimalarials to treat malaria cases	1. correct	follow-up to see if the medication worked	1. correct	to avoid treating cases that are not malaria, to prevent drug resistance, to know the actual burden of malaria	1. correct	1. Yes	1. Sometimes	i treat based on signs and symptoms	2. treat based on signs and symptoms	1. Yes	Artemeter Lumefantrine, Artesunate, Artesunate Amodiaquine, P-Alaxin	1. correct	1. Yes	0. All patients	1. Secondary	1. Yes	1. Yes	4. >3	1. Yes	2. I don't know
348	1. SMH	0	38	1. female	1. insured	2	1. yes	0. no	no test	no result	1. malaria	1. yea	0. Artemeter?/Lumefantrine		0. no	0. non-adherence	0	5	1. SMH	32	0. Male	2. Nurse prescriber	9	1. Yes	0.1	3. Quarterly	testing to know if malaria is positivetreqating according to positive result for malaria	1. correct	treating according to the result of test positive for malaria	1. correct	review of patients	1. correct	to only treat based on a malaria positive test	1. correct	1. Yes	1. Sometimes	Shortage of test kits	0. RDT kit stock out	1. Yes	Artemeter Lumefantrine, Artesunate	1. correct	1. Yes	0. All patients	1. Secondary	1. Yes	1. Yes	4. >3	0. No	2. I don't know
349	1. SMH	0	5	0. male	1. insured	3	1. yes	1. yes	0. microscopy	1. positive	1. malaria	1. yea	0. Artemeter?/Lumefantrine		0. no	0. non-adherence	1	6	1. SMH	37	0. Male	2. Nurse prescriber	10	1. Yes	1	4. Every other year	you want to know whether the symptoms is malaria or any other condition	1. correct	treating positive cases of malaria with antimalarials	1. correct	asking a patient i have traeted for malaria to return to th4e facility for review	1. correct	to prevent drug resistance, not to give medication when there is no indication for it	1. correct	1. Yes	1. Sometimes	shortage of RDT kts	0. RDT kit stock out	1. Yes	Artemeter Lumefantrine, Artesunate, Artesunate Amodiaquine	1. correct	1. Yes	0. All patients	1. Secondary	1. Yes	1. Yes	4. >3	1. Yes	2. I don't know
350	1. SMH	0	4	1. female	1. insured	3	1. yes	1. yes	0. microscopy	1. positive	1. malaria	1. yea	0. Artemeter?/Lumefantrine		0. no	0. non-adherence	1	6	1. SMH	37	0. Male	2. Nurse prescriber	10	1. Yes	1	4. Every other year	you want to know whether the symptoms is malaria or any other condition	1. correct	treating positive cases of malaria with antimalarials	1. correct	asking a patient i have traeted for malaria to return to th4e facility for review	1. correct	to prevent drug resistance, not to give medication when there is no indication for it	1. correct	1. Yes	1. Sometimes	shortage of RDT kts	0. RDT kit stock out	1. Yes	Artemeter Lumefantrine, Artesunate, Artesunate Amodiaquine	1. correct	1. Yes	0. All patients	1. Secondary	1. Yes	1. Yes	4. >3	1. Yes	2. I don't know
351	1. SMH	0	38	0. male	1. insured	0	1. yes	1. yes	0. microscopy	0. negative	0. not malaria	1. yea	0. Artemeter?/Lumefantrine		1. yes	0. non-adherence	0	17	1. SMH	29	0. Male	2. Nurse prescriber	1.5	0. No	0	5. I don't know	testing to know the status of a client whether malaria is positive or negative	1. correct	giving treatment to clients tested posive for malaria	1. correct	following up to ensure proper measures to control and prevent malaria	1. correct	for proper and adequate records keeping	1. correct	1. Yes	1. Sometimes	RDT stock out	0. RDT kit stock out	1. Yes	ACTs, Quinine	1. correct	1. Yes	1. Some patienhts	1. Secondary	1. Yes	1. Yes	4. >3	0. No	1. Yes
352	1. SMH	0	1.9	1. female	1. insured	0	1. yes	1. yes	0. microscopy	1. positive	1. malaria	1. yea	2. Artesunate only		1. yes	1. adherence	1	17	1. SMH	29	0. Male	2. Nurse prescriber	1.5	0. No	0	5. I don't know	testing to know the status of a client whether malaria is positive or negative	1. correct	giving treatment to clients tested posive for malaria	1. correct	following up to ensure proper measures to control and prevent malaria	1. correct	for proper and adequate records keeping	1. correct	1. Yes	1. Sometimes	RDT stock out	0. RDT kit stock out	1. Yes	ACTs, Quinine	1. correct	1. Yes	1. Some patienhts	1. Secondary	1. Yes	1. Yes	4. >3	0. No	1. Yes
353	1. SMH	0	1.6	0. male	1. insured	2	1. yes	1. yes	0. microscopy	1. positive	1. malaria	1. yea	0. Artemeter?/Lumefantrine		1. yes	1. adherence	1	5	1. SMH	32	0. Male	2. Nurse prescriber	9	1. Yes	0.1	3. Quarterly	testing to know if malaria is positivetreqating according to positive result for malaria	1. correct	treating according to the result of test positive for malaria	1. correct	review of patients	1. correct	to only treat based on a malaria positive test	1. correct	1. Yes	1. Sometimes	Shortage of test kits	0. RDT kit stock out	1. Yes	Artemeter Lumefantrine, Artesunate	1. correct	1. Yes	0. All patients	1. Secondary	1. Yes	1. Yes	4. >3	0. No	2. I don't know
354	1. SMH	0	1.6	1. female	0. not insured	3	1. yes	1. yes	0. microscopy	1. positive	1. malaria	1. yea	2. Artesunate only		1. yes	1. adherence	1	6	1. SMH	37	0. Male	2. Nurse prescriber	10	1. Yes	1	4. Every other year	you want to know whether the symptoms is malaria or any other condition	1. correct	treating positive cases of malaria with antimalarials	1. correct	asking a patient i have traeted for malaria to return to th4e facility for review	1. correct	to prevent drug resistance, not to give medication when there is no indication for it	1. correct	1. Yes	1. Sometimes	shortage of RDT kts	0. RDT kit stock out	1. Yes	Artemeter Lumefantrine, Artesunate, Artesunate Amodiaquine	1. correct	1. Yes	0. All patients	1. Secondary	1. Yes	1. Yes	4. >3	1. Yes	2. I don't know
355	1. SMH	0	17	0. male	1. insured	3	1. yes	1. yes	0. microscopy	1. positive	1. malaria	1. yea	2. Artesunate only		0. no	0. non-adherence	1	6	1. SMH	37	0. Male	2. Nurse prescriber	10	1. Yes	1	4. Every other year	you want to know whether the symptoms is malaria or any other condition	1. correct	treating positive cases of malaria with antimalarials	1. correct	asking a patient i have traeted for malaria to return to th4e facility for review	1. correct	to prevent drug resistance, not to give medication when there is no indication for it	1. correct	1. Yes	1. Sometimes	shortage of RDT kts	0. RDT kit stock out	1. Yes	Artemeter Lumefantrine, Artesunate, Artesunate Amodiaquine	1. correct	1. Yes	0. All patients	1. Secondary	1. Yes	1. Yes	4. >3	1. Yes	2. I don't know
356	1. SMH	0	63	0. male	1. insured	2	1. yes	0. no	no test	no result	1. malaria	1. yea	0. Artemeter?/Lumefantrine		0. no	0. non-adherence	0	5	1. SMH	32	0. Male	2. Nurse prescriber	9	1. Yes	0.1	3. Quarterly	testing to know if malaria is positivetreqating according to positive result for malaria	1. correct	treating according to the result of test positive for malaria	1. correct	review of patients	1. correct	to only treat based on a malaria positive test	1. correct	1. Yes	1. Sometimes	Shortage of test kits	0. RDT kit stock out	1. Yes	Artemeter Lumefantrine, Artesunate	1. correct	1. Yes	0. All patients	1. Secondary	1. Yes	1. Yes	4. >3	0. No	2. I don't know
357	1. SMH	0	13	1. female	0. not insured	2	1. yes	0. no	no test	no result	1. malaria	1. yea	0. Artemeter?/Lumefantrine		0. no	0. non-adherence	0	5	1. SMH	32	0. Male	2. Nurse prescriber	9	1. Yes	0.1	3. Quarterly	testing to know if malaria is positivetreqating according to positive result for malaria	1. correct	treating according to the result of test positive for malaria	1. correct	review of patients	1. correct	to only treat based on a malaria positive test	1. correct	1. Yes	1. Sometimes	Shortage of test kits	0. RDT kit stock out	1. Yes	Artemeter Lumefantrine, Artesunate	1. correct	1. Yes	0. All patients	1. Secondary	1. Yes	1. Yes	4. >3	0. No	2. I don't know
358	1. SMH	0	14	1. female	1. insured	2	1. yes	0. no	no test	no result	1. malaria	1. yea	0. Artemeter?/Lumefantrine	5	0. no	0. non-adherence	0	5	1. SMH	32	0. Male	2. Nurse prescriber	9	1. Yes	0.1	3. Quarterly	testing to know if malaria is positivetreqating according to positive result for malaria	1. correct	treating according to the result of test positive for malaria	1. correct	review of patients	1. correct	to only treat based on a malaria positive test	1. correct	1. Yes	1. Sometimes	Shortage of test kits	0. RDT kit stock out	1. Yes	Artemeter Lumefantrine, Artesunate	1. correct	1. Yes	0. All patients	1. Secondary	1. Yes	1. Yes	4. >3	0. No	2. I don't know
359	1. SMH	0	76	1. female	1. insured	2	1. yes	0. no	no test	no result	1. malaria	1. yea	0. Artemeter?/Lumefantrine		1. yes	0. non-adherence	0	5	1. SMH	32	0. Male	2. Nurse prescriber	9	1. Yes	0.1	3. Quarterly	testing to know if malaria is positivetreqating according to positive result for malaria	1. correct	treating according to the result of test positive for malaria	1. correct	review of patients	1. correct	to only treat based on a malaria positive test	1. correct	1. Yes	1. Sometimes	Shortage of test kits	0. RDT kit stock out	1. Yes	Artemeter Lumefantrine, Artesunate	1. correct	1. Yes	0. All patients	1. Secondary	1. Yes	1. Yes	4. >3	0. No	2. I don't know
360	1. SMH	0	50	1. female	1. insured	1	1. yes	1. yes	0. microscopy	1. positive	1. malaria	1. yea	2. Artesunate only		1. yes	1. adherence	1	16	1. SMH	31	0. Male	2. Nurse prescriber	5	1. Yes	3	0. Never	to test for malaria parasites	1. correct	traeting patients who have malaria parasites	1. correct	follow-up patients treated for malaria	1. correct	for effective case management, prevent treatment failure, prevent drug resistant	1. correct	1. Yes	1. Sometimes	availability of test kits and Lab	0. RDT kit stock out	1. Yes	ACT, SP	1. correct	1. Yes	0. All patients	1. Secondary	1. Yes	1. Yes	4. >3	0. No	1. Yes
361	1. SMH	0	59	1. female	0. not insured	3	1. yes	0. no	no test	no result	1. malaria	1. yea	0. Artemeter?/Lumefantrine		0. no	0. non-adherence	0	6	1. SMH	37	0. Male	2. Nurse prescriber	10	1. Yes	1	4. Every other year	you want to know whether the symptoms is malaria or any other condition	1. correct	treating positive cases of malaria with antimalarials	1. correct	asking a patient i have traeted for malaria to return to th4e facility for review	1. correct	to prevent drug resistance, not to give medication when there is no indication for it	1. correct	1. Yes	1. Sometimes	shortage of RDT kts	0. RDT kit stock out	1. Yes	Artemeter Lumefantrine, Artesunate, Artesunate Amodiaquine	1. correct	1. Yes	0. All patients	1. Secondary	1. Yes	1. Yes	4. >3	1. Yes	2. I don't know
362	1. SMH	0	14	1. female	1. insured	10	1. yes	0. no	no test	no result	1. malaria	1. yea	0. Artemeter?/Lumefantrine		0. no	0. non-adherence	0	8	1. SMH	29	0. Male	2. Nurse prescriber	5	1. Yes	1	1. once a year	to check before initiating any malaria treatment	1. correct	to give the right medication after testing malaria positive	1. correct	to make a follow-up after treating a patient	1. correct	to get an accurate dignosis, to know the number of malaria parasites (trophozites)	1. correct	1. Yes	1. Sometimes	unavailability of laboratory technicians to carry out test, shortage of RDT test stripes	both RDT stock out and absence of Lab technician	1. Yes	Artemeter Lumefantrine, Artesunate	1. correct	1. Yes	0. All patients	1. Secondary	1. Yes	1. Yes	3. 3	0. No	1. Yes
363	1. SMH	0	27	0. male	1. insured	1	1. yes	1. yes	0. microscopy	0. negative	0. not malaria	1. yea	0. Artemeter?/Lumefantrine	5	1. yes	0. non-adherence	0	16	1. SMH	31	0. Male	2. Nurse prescriber	5	1. Yes	3	0. Never	to test for malaria parasites	1. correct	traeting patients who have malaria parasites	1. correct	follow-up patients treated for malaria	1. correct	for effective case management, prevent treatment failure, prevent drug resistant	1. correct	1. Yes	1. Sometimes	availability of test kits and Lab	0. RDT kit stock out	1. Yes	ACT, SP	1. correct	1. Yes	0. All patients	1. Secondary	1. Yes	1. Yes	4. >3	0. No	1. Yes
364	1. SMH	0	34	1. female	1. insured	5	1. yes	0. no	no test	no result	1. malaria	1. yea	0. Artemeter?/Lumefantrine	5	0. no	0. non-adherence	0	7	1. SMH	35	1. Female	1. Physician assistant	2	1. Yes	2	1. once a year	testing any suspected case of malaria	1. correct	using medication example antimalarials to treat malaria cases	1. correct	follow-up to see if the medication worked	1. correct	to avoid treating cases that are not malaria, to prevent drug resistance, to know the actual burden of malaria	1. correct	1. Yes	1. Sometimes	i treat based on signs and symptoms	2. treat based on signs and symptoms	1. Yes	Artemeter Lumefantrine, Artesunate, Artesunate Amodiaquine, P-Alaxin	1. correct	1. Yes	0. All patients	1. Secondary	1. Yes	1. Yes	4. >3	1. Yes	2. I don't know
365	1. SMH	0	54	1. female	1. insured	3	1. yes	0. no	no test	no result	1. malaria	1. yea	0. Artemeter?/Lumefantrine		0. no	0. non-adherence	0	6	1. SMH	37	0. Male	2. Nurse prescriber	10	1. Yes	1	4. Every other year	you want to know whether the symptoms is malaria or any other condition	1. correct	treating positive cases of malaria with antimalarials	1. correct	asking a patient i have traeted for malaria to return to th4e facility for review	1. correct	to prevent drug resistance, not to give medication when there is no indication for it	1. correct	1. Yes	1. Sometimes	shortage of RDT kts	0. RDT kit stock out	1. Yes	Artemeter Lumefantrine, Artesunate, Artesunate Amodiaquine	1. correct	1. Yes	0. All patients	1. Secondary	1. Yes	1. Yes	4. >3	1. Yes	2. I don't know
366	1. SMH	0	31	0. male	1. insured	1	1. yes	1. yes	0. microscopy	0. negative	0. not malaria	1. yea	0. Artemeter?/Lumefantrine	0	0. no	0. non-adherence	0	16	1. SMH	31	0. Male	2. Nurse prescriber	5	1. Yes	3	0. Never	to test for malaria parasites	1. correct	traeting patients who have malaria parasites	1. correct	follow-up patients treated for malaria	1. correct	for effective case management, prevent treatment failure, prevent drug resistant	1. correct	1. Yes	1. Sometimes	availability of test kits and Lab	0. RDT kit stock out	1. Yes	ACT, SP	1. correct	1. Yes	0. All patients	1. Secondary	1. Yes	1. Yes	4. >3	0. No	1. Yes
367	1. SMH	0	74	1. female	1. insured	3	1. yes	0. no	no test	no result	1. malaria	1. yea	0. Artemeter?/Lumefantrine		0. no	0. non-adherence	0	6	1. SMH	37	0. Male	2. Nurse prescriber	10	1. Yes	1	4. Every other year	you want to know whether the symptoms is malaria or any other condition	1. correct	treating positive cases of malaria with antimalarials	1. correct	asking a patient i have traeted for malaria to return to th4e facility for review	1. correct	to prevent drug resistance, not to give medication when there is no indication for it	1. correct	1. Yes	1. Sometimes	shortage of RDT kts	0. RDT kit stock out	1. Yes	Artemeter Lumefantrine, Artesunate, Artesunate Amodiaquine	1. correct	1. Yes	0. All patients	1. Secondary	1. Yes	1. Yes	4. >3	1. Yes	2. I don't know
368	1. SMH	0	36	0. male	1. insured	3	1. yes	0. no	no test	no result	1. malaria	1. yea	0. Artemeter?/Lumefantrine		1. yes	0. non-adherence	0	6	1. SMH	37	0. Male	2. Nurse prescriber	10	1. Yes	1	4. Every other year	you want to know whether the symptoms is malaria or any other condition	1. correct	treating positive cases of malaria with antimalarials	1. correct	asking a patient i have traeted for malaria to return to th4e facility for review	1. correct	to prevent drug resistance, not to give medication when there is no indication for it	1. correct	1. Yes	1. Sometimes	shortage of RDT kts	0. RDT kit stock out	1. Yes	Artemeter Lumefantrine, Artesunate, Artesunate Amodiaquine	1. correct	1. Yes	0. All patients	1. Secondary	1. Yes	1. Yes	4. >3	1. Yes	2. I don't know
369	1. SMH	0	41	0. male	1. insured	10	1. yes	1. yes	0. microscopy	0. negative	0. not malaria	1. yea	0. Artemeter?/Lumefantrine	0	1. yes	0. non-adherence	0	8	1. SMH	29	0. Male	2. Nurse prescriber	5	1. Yes	1	1. once a year	to check before initiating any malaria treatment	1. correct	to give the right medication after testing malaria positive	1. correct	to make a follow-up after treating a patient	1. correct	to get an accurate dignosis, to know the number of malaria parasites (trophozites)	1. correct	1. Yes	1. Sometimes	unavailability of laboratory technicians to carry out test, shortage of RDT test stripes	both RDT stock out and absence of Lab technician	1. Yes	Artemeter Lumefantrine, Artesunate	1. correct	1. Yes	0. All patients	1. Secondary	1. Yes	1. Yes	3. 3	0. No	1. Yes
370	1. SMH	0	39	0. male	1. insured	3	1. yes	1. yes	0. microscopy	0. negative	0. not malaria	1. yea	0. Artemeter?/Lumefantrine	0	1. yes	0. non-adherence	0	6	1. SMH	37	0. Male	2. Nurse prescriber	10	1. Yes	1	4. Every other year	you want to know whether the symptoms is malaria or any other condition	1. correct	treating positive cases of malaria with antimalarials	1. correct	asking a patient i have traeted for malaria to return to th4e facility for review	1. correct	to prevent drug resistance, not to give medication when there is no indication for it	1. correct	1. Yes	1. Sometimes	shortage of RDT kts	0. RDT kit stock out	1. Yes	Artemeter Lumefantrine, Artesunate, Artesunate Amodiaquine	1. correct	1. Yes	0. All patients	1. Secondary	1. Yes	1. Yes	4. >3	1. Yes	2. I don't know
371	1. SMH	0	51	0. male	1. insured	10	1. yes	1. yes	0. microscopy	0. negative	0. not malaria	1. yea	0. Artemeter?/Lumefantrine		0. no	0. non-adherence	0	8	1. SMH	29	0. Male	2. Nurse prescriber	5	1. Yes	1	1. once a year	to check before initiating any malaria treatment	1. correct	to give the right medication after testing malaria positive	1. correct	to make a follow-up after treating a patient	1. correct	to get an accurate dignosis, to know the number of malaria parasites (trophozites)	1. correct	1. Yes	1. Sometimes	unavailability of laboratory technicians to carry out test, shortage of RDT test stripes	both RDT stock out and absence of Lab technician	1. Yes	Artemeter Lumefantrine, Artesunate	1. correct	1. Yes	0. All patients	1. Secondary	1. Yes	1. Yes	3. 3	0. No	1. Yes
372	1. SMH	0	71	1. female	1. insured	10	1. yes	0. no	no test	no result	1. malaria	1. yea	0. Artemeter?/Lumefantrine		0. no	0. non-adherence	0	8	1. SMH	29	0. Male	2. Nurse prescriber	5	1. Yes	1	1. once a year	to check before initiating any malaria treatment	1. correct	to give the right medication after testing malaria positive	1. correct	to make a follow-up after treating a patient	1. correct	to get an accurate dignosis, to know the number of malaria parasites (trophozites)	1. correct	1. Yes	1. Sometimes	unavailability of laboratory technicians to carry out test, shortage of RDT test stripes	both RDT stock out and absence of Lab technician	1. Yes	Artemeter Lumefantrine, Artesunate	1. correct	1. Yes	0. All patients	1. Secondary	1. Yes	1. Yes	3. 3	0. No	1. Yes
373	1. SMH	0	15	1. female	1. insured	0	1. yes	0. no	no test	no result	1. malaria	1. yea	0. Artemeter?/Lumefantrine		1. yes	0. non-adherence	0	17	1. SMH	29	0. Male	2. Nurse prescriber	1.5	0. No	0	5. I don't know	testing to know the status of a client whether malaria is positive or negative	1. correct	giving treatment to clients tested posive for malaria	1. correct	following up to ensure proper measures to control and prevent malaria	1. correct	for proper and adequate records keeping	1. correct	1. Yes	1. Sometimes	RDT stock out	0. RDT kit stock out	1. Yes	ACTs, Quinine	1. correct	1. Yes	1. Some patienhts	1. Secondary	1. Yes	1. Yes	4. >3	0. No	1. Yes
374	1. SMH	0	25	1. female	1. insured	0	1. yes	1. yes	0. microscopy	1. positive	1. malaria	1. yea	2. Artesunate only		1. yes	1. adherence	1	17	1. SMH	29	0. Male	2. Nurse prescriber	1.5	0. No	0	5. I don't know	testing to know the status of a client whether malaria is positive or negative	1. correct	giving treatment to clients tested posive for malaria	1. correct	following up to ensure proper measures to control and prevent malaria	1. correct	for proper and adequate records keeping	1. correct	1. Yes	1. Sometimes	RDT stock out	0. RDT kit stock out	1. Yes	ACTs, Quinine	1. correct	1. Yes	1. Some patienhts	1. Secondary	1. Yes	1. Yes	4. >3	0. No	1. Yes
375	1. SMH	0	41	0. male	1. insured	2	1. yes	1. yes	0. microscopy	1. positive	1. malaria	1. yea	0. Artemeter?/Lumefantrine		1. yes	1. adherence	1	5	1. SMH	32	0. Male	2. Nurse prescriber	9	1. Yes	0.1	3. Quarterly	testing to know if malaria is positivetreqating according to positive result for malaria	1. correct	treating according to the result of test positive for malaria	1. correct	review of patients	1. correct	to only treat based on a malaria positive test	1. correct	1. Yes	1. Sometimes	Shortage of test kits	0. RDT kit stock out	1. Yes	Artemeter Lumefantrine, Artesunate	1. correct	1. Yes	0. All patients	1. Secondary	1. Yes	1. Yes	4. >3	0. No	2. I don't know
376	1. SMH	0	54	1. female	1. insured	0	1. yes	1. yes	0. microscopy	1. positive	1. malaria	1. yea	0. Artemeter?/Lumefantrine		0. no	0. non-adherence	1	17	1. SMH	29	0. Male	2. Nurse prescriber	1.5	0. No	0	5. I don't know	testing to know the status of a client whether malaria is positive or negative	1. correct	giving treatment to clients tested posive for malaria	1. correct	following up to ensure proper measures to control and prevent malaria	1. correct	for proper and adequate records keeping	1. correct	1. Yes	1. Sometimes	RDT stock out	0. RDT kit stock out	1. Yes	ACTs, Quinine	1. correct	1. Yes	1. Some patienhts	1. Secondary	1. Yes	1. Yes	4. >3	0. No	1. Yes
377	1. SMH	0	45	1. female	1. insured	0	1. yes	1. yes	0. microscopy	1. positive	1. malaria	1. yea	0. Artemeter?/Lumefantrine		0. no	0. non-adherence	1	17	1. SMH	29	0. Male	2. Nurse prescriber	1.5	0. No	0	5. I don't know	testing to know the status of a client whether malaria is positive or negative	1. correct	giving treatment to clients tested posive for malaria	1. correct	following up to ensure proper measures to control and prevent malaria	1. correct	for proper and adequate records keeping	1. correct	1. Yes	1. Sometimes	RDT stock out	0. RDT kit stock out	1. Yes	ACTs, Quinine	1. correct	1. Yes	1. Some patienhts	1. Secondary	1. Yes	1. Yes	4. >3	0. No	1. Yes
378	1. SMH	0	27	1. female	0. not insured	2	1. yes	1. yes	0. microscopy	1. positive	1. malaria	1. yea	0. Artemeter?/Lumefantrine		1. yes	1. adherence	1	5	1. SMH	32	0. Male	2. Nurse prescriber	9	1. Yes	0.1	3. Quarterly	testing to know if malaria is positivetreqating according to positive result for malaria	1. correct	treating according to the result of test positive for malaria	1. correct	review of patients	1. correct	to only treat based on a malaria positive test	1. correct	1. Yes	1. Sometimes	Shortage of test kits	0. RDT kit stock out	1. Yes	Artemeter Lumefantrine, Artesunate	1. correct	1. Yes	0. All patients	1. Secondary	1. Yes	1. Yes	4. >3	0. No	2. I don't know
379	1. SMH	0	76	1. female	1. insured	0	1. yes	1. yes	0. microscopy	0. negative	1. malaria	1. yea	0. Artemeter?/Lumefantrine	0	1. yes	1. adherence	0	17	1. SMH	29	0. Male	2. Nurse prescriber	1.5	0. No	0	5. I don't know	testing to know the status of a client whether malaria is positive or negative	1. correct	giving treatment to clients tested posive for malaria	1. correct	following up to ensure proper measures to control and prevent malaria	1. correct	for proper and adequate records keeping	1. correct	1. Yes	1. Sometimes	RDT stock out	0. RDT kit stock out	1. Yes	ACTs, Quinine	1. correct	1. Yes	1. Some patienhts	1. Secondary	1. Yes	1. Yes	4. >3	0. No	1. Yes
380	1. SMH	0	85	1. female	1. insured	0	1. yes	1. yes	0. microscopy	0. negative	0. not malaria	1. yea	0. Artemeter?/Lumefantrine	0	0. no	0. non-adherence	0	17	1. SMH	29	0. Male	2. Nurse prescriber	1.5	0. No	0	5. I don't know	testing to know the status of a client whether malaria is positive or negative	1. correct	giving treatment to clients tested posive for malaria	1. correct	following up to ensure proper measures to control and prevent malaria	1. correct	for proper and adequate records keeping	1. correct	1. Yes	1. Sometimes	RDT stock out	0. RDT kit stock out	1. Yes	ACTs, Quinine	1. correct	1. Yes	1. Some patienhts	1. Secondary	1. Yes	1. Yes	4. >3	0. No	1. Yes
381	1. SMH	0	70	0. male	1. insured	2	1. yes	0. no	no test	no result	1. malaria	1. yea	2. Artesunate only		1. yes	0. non-adherence	0	5	1. SMH	32	0. Male	2. Nurse prescriber	9	1. Yes	0.1	3. Quarterly	testing to know if malaria is positivetreqating according to positive result for malaria	1. correct	treating according to the result of test positive for malaria	1. correct	review of patients	1. correct	to only treat based on a malaria positive test	1. correct	1. Yes	1. Sometimes	Shortage of test kits	0. RDT kit stock out	1. Yes	Artemeter Lumefantrine, Artesunate	1. correct	1. Yes	0. All patients	1. Secondary	1. Yes	1. Yes	4. >3	0. No	2. I don't know
382	1. SMH	0	18	1. female	1. insured	2	1. yes	0. no	no test	no result	1. malaria	1. yea	0. Artemeter?/Lumefantrine		0. no	0. non-adherence	0	5	1. SMH	32	0. Male	2. Nurse prescriber	9	1. Yes	0.1	3. Quarterly	testing to know if malaria is positivetreqating according to positive result for malaria	1. correct	treating according to the result of test positive for malaria	1. correct	review of patients	1. correct	to only treat based on a malaria positive test	1. correct	1. Yes	1. Sometimes	Shortage of test kits	0. RDT kit stock out	1. Yes	Artemeter Lumefantrine, Artesunate	1. correct	1. Yes	0. All patients	1. Secondary	1. Yes	1. Yes	4. >3	0. No	2. I don't know
383	1. SMH	0	8	1. female	1. insured	3	1. yes	0. no	no test	no result	1. malaria	1. yea	2. Artesunate only		1. yes	0. non-adherence	0	6	1. SMH	37	0. Male	2. Nurse prescriber	10	1. Yes	1	4. Every other year	you want to know whether the symptoms is malaria or any other condition	1. correct	treating positive cases of malaria with antimalarials	1. correct	asking a patient i have traeted for malaria to return to th4e facility for review	1. correct	to prevent drug resistance, not to give medication when there is no indication for it	1. correct	1. Yes	1. Sometimes	shortage of RDT kts	0. RDT kit stock out	1. Yes	Artemeter Lumefantrine, Artesunate, Artesunate Amodiaquine	1. correct	1. Yes	0. All patients	1. Secondary	1. Yes	1. Yes	4. >3	1. Yes	2. I don't know
384	1. SMH	0	42	0. male	1. insured	8	1. yes	1. yes	0. microscopy	1. positive	1. malaria	1. yea	2. Artesunate only		1. yes	1. adherence	1	2	1. SMH	29	1. Female	2. Nurse prescriber	7	1. Yes	1	4. Every other year	taking blood sample for BF for malaria parasites	1. correct	using the appropriste drugs to treat malaria according to its severity	1. correct	follow-up care	1. correct	to promote effective use of antimalarials, to prevent misdiagnosis of other infections	1. correct	1. Yes	0. Always			1. Yes	Artesunate/Amodiaquine, Arthemether Lumefantrine	1. correct	1. Yes	0. All patients	1. Secondary	1. Yes	1. Yes	4. >3	1. Yes	2. I don't know
385	1. SMH	0	9	1. female	1. insured	3	1. yes	0. no	no test	no result	0. not malaria	1. yea	0. Artemeter?/Lumefantrine		1. yes	0. non-adherence	0	6	1. SMH	37	0. Male	2. Nurse prescriber	10	1. Yes	1	4. Every other year	you want to know whether the symptoms is malaria or any other condition	1. correct	treating positive cases of malaria with antimalarials	1. correct	asking a patient i have traeted for malaria to return to th4e facility for review	1. correct	to prevent drug resistance, not to give medication when there is no indication for it	1. correct	1. Yes	1. Sometimes	shortage of RDT kts	0. RDT kit stock out	1. Yes	Artemeter Lumefantrine, Artesunate, Artesunate Amodiaquine	1. correct	1. Yes	0. All patients	1. Secondary	1. Yes	1. Yes	4. >3	1. Yes	2. I don't know
386	1. SMH	0	28	1. female	1. insured	7	1. yes	1. yes	0. microscopy	0. negative	0. not malaria	1. yea	2. Artesunate only	5	0. no	0. non-adherence	0	1	1. SMH	28	1. Female	0. Medical officer	5	1. Yes	1	1. once a year	to do RDT for all suspected cases of malaria and patients with fever and to confirm with microscopy	1. correct	to classify if its svere or simple malaria case and administer appropriate ACT	1. correct	repeating microscopy after completion of treatment	1. correct	to identify promptly all cases of malaria and initiate therapy and to avoid misuse of antimalarials	1. correct	1. Yes	0. Always			1. Yes	Artesunate, Arthemether Lumefantrine, Artesunate Amodiaquine, Quinine	1. correct	1. Yes	0. All patients	1. Secondary	1. Yes	1. Yes	4. >3	1. Yes	1. Yes
387	1. SMH	0	53	1. female	1. insured	3	1. yes	0. no	no test	no result	1. malaria	1. yea	0. Artemeter?/Lumefantrine		0. no	0. non-adherence	0	6	1. SMH	37	0. Male	2. Nurse prescriber	10	1. Yes	1	4. Every other year	you want to know whether the symptoms is malaria or any other condition	1. correct	treating positive cases of malaria with antimalarials	1. correct	asking a patient i have traeted for malaria to return to th4e facility for review	1. correct	to prevent drug resistance, not to give medication when there is no indication for it	1. correct	1. Yes	1. Sometimes	shortage of RDT kts	0. RDT kit stock out	1. Yes	Artemeter Lumefantrine, Artesunate, Artesunate Amodiaquine	1. correct	1. Yes	0. All patients	1. Secondary	1. Yes	1. Yes	4. >3	1. Yes	2. I don't know
388	1. SMH	0	1.3	1. female	1. insured	0	1. yes	1. yes	no test	no result	1. malaria	1. yea	0. Artemeter?/Lumefantrine		1. yes	0. non-adherence	0	17	1. SMH	29	0. Male	2. Nurse prescriber	1.5	0. No	0	5. I don't know	testing to know the status of a client whether malaria is positive or negative	1. correct	giving treatment to clients tested posive for malaria	1. correct	following up to ensure proper measures to control and prevent malaria	1. correct	for proper and adequate records keeping	1. correct	1. Yes	1. Sometimes	RDT stock out	0. RDT kit stock out	1. Yes	ACTs, Quinine	1. correct	1. Yes	1. Some patienhts	1. Secondary	1. Yes	1. Yes	4. >3	0. No	1. Yes
389	1. SMH	0	11	1. female	1. insured	8	1. yes	1. yes	0. microscopy	1. positive	1. malaria	1. yea	0. Artemeter?/Lumefantrine		0. no	0. non-adherence	1	2	1. SMH	29	1. Female	2. Nurse prescriber	7	1. Yes	1	4. Every other year	taking blood sample for BF for malaria parasites	1. correct	using the appropriste drugs to treat malaria according to its severity	1. correct	follow-up care	1. correct	to promote effective use of antimalarials, to prevent misdiagnosis of other infections	1. correct	1. Yes	0. Always			1. Yes	Artesunate/Amodiaquine, Arthemether Lumefantrine	1. correct	1. Yes	0. All patients	1. Secondary	1. Yes	1. Yes	4. >3	1. Yes	2. I don't know
390	1. SMH	0	3	1. female	0. not insured	2	1. yes	0. no	no test	no result	1. malaria	1. yea	0. Artemeter?/Lumefantrine		0. no	0. non-adherence	0	5	1. SMH	32	0. Male	2. Nurse prescriber	9	1. Yes	0.1	3. Quarterly	testing to know if malaria is positivetreqating according to positive result for malaria	1. correct	treating according to the result of test positive for malaria	1. correct	review of patients	1. correct	to only treat based on a malaria positive test	1. correct	1. Yes	1. Sometimes	Shortage of test kits	0. RDT kit stock out	1. Yes	Artemeter Lumefantrine, Artesunate	1. correct	1. Yes	0. All patients	1. Secondary	1. Yes	1. Yes	4. >3	0. No	2. I don't know
391	1. SMH	0	56	1. female	1. insured	9	1. yes	0. no	no test	no result	1. malaria	1. yea	0. Artemeter?/Lumefantrine		0. no	0. non-adherence	0	3	1. SMH	37	0. Male	1. Physician assistant	8	0. No		0. Never	checking whether a person is infected with a particular condition or not	1. correct	treating according to recommended treatment	1. correct	ensuring whether a patient who came to you for treatment is doing well or not	1. correct	to make sure the person really has malaria	1. correct	1. Yes	1. Sometimes	shortage of RDT	0. RDT kit stock out	1. Yes	Artesunate/Amodiaquine, Arthemether Lumefantrine, Quinine	1. correct	1. Yes	1. Some patienhts	1. Secondary	1. Yes	1. Yes	3. 3	1. Yes	2. I don't know
392	1. SMH	0	6	1. female	1. insured	10	1. yes	1. yes	0. microscopy	1. positive	1. malaria	1. yea	0. Artemeter?/Lumefantrine		0. no	0. non-adherence	1	8	1. SMH	29	0. Male	2. Nurse prescriber	5	1. Yes	1	1. once a year	to check before initiating any malaria treatment	1. correct	to give the right medication after testing malaria positive	1. correct	to make a follow-up after treating a patient	1. correct	to get an accurate dignosis, to know the number of malaria parasites (trophozites)	1. correct	1. Yes	1. Sometimes	unavailability of laboratory technicians to carry out test, shortage of RDT test stripes	both RDT stock out and absence of Lab technician	1. Yes	Artemeter Lumefantrine, Artesunate	1. correct	1. Yes	0. All patients	1. Secondary	1. Yes	1. Yes	3. 3	0. No	1. Yes
393	1. SMH	0	29	0. male	1. insured	4	1. yes	1. yes	0. microscopy	0. negative	1. malaria	1. yea	2. Artesunate only	0	0. no	0. non-adherence	0	19	1. SMH	36	0. Male	1. Physician assistant	2	1. Yes	1	2. twice a year	testing someone with signs and symptoms of malaria with RDT or blood film to diagnose malaria	1. correct	treating the tested malaria antigen positive or presence of malaria parasites with ACT	1. correct	no idea	0. incorrect	to insure that the person tested positive for malaria and treated with ACT is completely cured from malaria	1. correct	1. Yes	1. Sometimes	RDT stock out	0. RDT kit stock out	1. Yes	ACT	1. correct	1. Yes	0. All patients	1. Secondary	1. Yes	1. Yes	4. >3	1. Yes	1. Yes
394	1. SMH	0	0.7	0. male	1. insured	3	1. yes	0. no	no test	no result	1. malaria	1. yea	0. Artemeter?/Lumefantrine		0. no	0. non-adherence	0	6	1. SMH	37	0. Male	2. Nurse prescriber	10	1. Yes	1	4. Every other year	you want to know whether the symptoms is malaria or any other condition	1. correct	treating positive cases of malaria with antimalarials	1. correct	asking a patient i have traeted for malaria to return to th4e facility for review	1. correct	to prevent drug resistance, not to give medication when there is no indication for it	1. correct	1. Yes	1. Sometimes	shortage of RDT kts	0. RDT kit stock out	1. Yes	Artemeter Lumefantrine, Artesunate, Artesunate Amodiaquine	1. correct	1. Yes	0. All patients	1. Secondary	1. Yes	1. Yes	4. >3	1. Yes	2. I don't know
395	1. SMH	0	66	1. female	1. insured	3	1. yes	0. no	no test	no result	1. malaria	1. yea	2. Artesunate only		0. no	0. non-adherence	0	6	1. SMH	37	0. Male	2. Nurse prescriber	10	1. Yes	1	4. Every other year	you want to know whether the symptoms is malaria or any other condition	1. correct	treating positive cases of malaria with antimalarials	1. correct	asking a patient i have traeted for malaria to return to th4e facility for review	1. correct	to prevent drug resistance, not to give medication when there is no indication for it	1. correct	1. Yes	1. Sometimes	shortage of RDT kts	0. RDT kit stock out	1. Yes	Artemeter Lumefantrine, Artesunate, Artesunate Amodiaquine	1. correct	1. Yes	0. All patients	1. Secondary	1. Yes	1. Yes	4. >3	1. Yes	2. I don't know
396	1. SMH	0	17	1. female	1. insured	3	1. yes	1. yes	0. microscopy	1. positive	1. malaria	1. yea	2. Artesunate only		1. yes	1. adherence	1	6	1. SMH	37	0. Male	2. Nurse prescriber	10	1. Yes	1	4. Every other year	you want to know whether the symptoms is malaria or any other condition	1. correct	treating positive cases of malaria with antimalarials	1. correct	asking a patient i have traeted for malaria to return to th4e facility for review	1. correct	to prevent drug resistance, not to give medication when there is no indication for it	1. correct	1. Yes	1. Sometimes	shortage of RDT kts	0. RDT kit stock out	1. Yes	Artemeter Lumefantrine, Artesunate, Artesunate Amodiaquine	1. correct	1. Yes	0. All patients	1. Secondary	1. Yes	1. Yes	4. >3	1. Yes	2. I don't know
397	1. SMH	0	30	1. female	1. insured	7	1. yes	1. yes	0. microscopy	1. positive	1. malaria	1. yea	0. Artemeter?/Lumefantrine		0. no	0. non-adherence	1	1	1. SMH	28	1. Female	0. Medical officer	5	1. Yes	1	1. once a year	to do RDT for all suspected cases of malaria and patients with fever and to confirm with microscopy	1. correct	to classify if its svere or simple malaria case and administer appropriate ACT	1. correct	repeating microscopy after completion of treatment	1. correct	to identify promptly all cases of malaria and initiate therapy and to avoid misuse of antimalarials	1. correct	1. Yes	0. Always			1. Yes	Artesunate, Arthemether Lumefantrine, Artesunate Amodiaquine, Quinine	1. correct	1. Yes	0. All patients	1. Secondary	1. Yes	1. Yes	4. >3	1. Yes	1. Yes
398	1. SMH	0	39	0. male	0. not insured	4	1. yes	0. no	no test	no result	1. malaria	1. yea	0. Artemeter?/Lumefantrine		0. no	0. non-adherence	0	19	1. SMH	36	0. Male	1. Physician assistant	2	1. Yes	1	2. twice a year	testing someone with signs and symptoms of malaria with RDT or blood film to diagnose malaria	1. correct	treating the tested malaria antigen positive or presence of malaria parasites with ACT	1. correct	no idea	0. incorrect	to insure that the person tested positive for malaria and treated with ACT is completely cured from malaria	1. correct	1. Yes	1. Sometimes	RDT stock out	0. RDT kit stock out	1. Yes	ACT	1. correct	1. Yes	0. All patients	1. Secondary	1. Yes	1. Yes	4. >3	1. Yes	1. Yes
399	1. SMH	0	2	1. female	1. insured	4	1. yes	0. no	no test	no result	1. malaria	1. yea	0. Artemeter?/Lumefantrine		0. no	0. non-adherence	0	19	1. SMH	36	0. Male	1. Physician assistant	2	1. Yes	1	2. twice a year	testing someone with signs and symptoms of malaria with RDT or blood film to diagnose malaria	1. correct	treating the tested malaria antigen positive or presence of malaria parasites with ACT	1. correct	no idea	0. incorrect	to insure that the person tested positive for malaria and treated with ACT is completely cured from malaria	1. correct	1. Yes	1. Sometimes	RDT stock out	0. RDT kit stock out	1. Yes	ACT	1. correct	1. Yes	0. All patients	1. Secondary	1. Yes	1. Yes	4. >3	1. Yes	1. Yes
400	1. SMH	0	3	0. male	1. insured	4	1. yes	0. no	no test	no result	1. malaria	1. yea	0. Artemeter?/Lumefantrine		0. no	0. non-adherence	0	19	1. SMH	36	0. Male	1. Physician assistant	2	1. Yes	1	2. twice a year	testing someone with signs and symptoms of malaria with RDT or blood film to diagnose malaria	1. correct	treating the tested malaria antigen positive or presence of malaria parasites with ACT	1. correct	no idea	0. incorrect	to insure that the person tested positive for malaria and treated with ACT is completely cured from malaria	1. correct	1. Yes	1. Sometimes	RDT stock out	0. RDT kit stock out	1. Yes	ACT	1. correct	1. Yes	0. All patients	1. Secondary	1. Yes	1. Yes	4. >3	1. Yes	1. Yes
401	1. SMH	0	13	0. male	1. insured	4	1. yes	0. no	no test	no result	1. malaria	1. yea	0. Artemeter?/Lumefantrine		0. no	0. non-adherence	0	19	1. SMH	36	0. Male	1. Physician assistant	2	1. Yes	1	2. twice a year	testing someone with signs and symptoms of malaria with RDT or blood film to diagnose malaria	1. correct	treating the tested malaria antigen positive or presence of malaria parasites with ACT	1. correct	no idea	0. incorrect	to insure that the person tested positive for malaria and treated with ACT is completely cured from malaria	1. correct	1. Yes	1. Sometimes	RDT stock out	0. RDT kit stock out	1. Yes	ACT	1. correct	1. Yes	0. All patients	1. Secondary	1. Yes	1. Yes	4. >3	1. Yes	1. Yes
402	1. SMH	0	54	1. female	1. insured	2	1. yes	0. no	no test	no result	1. malaria	1. yea	0. Artemeter?/Lumefantrine		0. no	0. non-adherence	0	5	1. SMH	32	0. Male	2. Nurse prescriber	9	1. Yes	0.1	3. Quarterly	testing to know if malaria is positivetreqating according to positive result for malaria	1. correct	treating according to the result of test positive for malaria	1. correct	review of patients	1. correct	to only treat based on a malaria positive test	1. correct	1. Yes	1. Sometimes	Shortage of test kits	0. RDT kit stock out	1. Yes	Artemeter Lumefantrine, Artesunate	1. correct	1. Yes	0. All patients	1. Secondary	1. Yes	1. Yes	4. >3	0. No	2. I don't know
403	1. SMH	0	17	0. male	1. insured	9	1. yes	1. yes	0. microscopy	0. negative	0. not malaria	1. yea	0. Artemeter?/Lumefantrine	5	0. no	0. non-adherence	0	3	1. SMH	37	0. Male	1. Physician assistant	8	0. No		0. Never	checking whether a person is infected with a particular condition or not	1. correct	treating according to recommended treatment	1. correct	ensuring whether a patient who came to you for treatment is doing well or not	1. correct	to make sure the person really has malaria	1. correct	1. Yes	1. Sometimes	shortage of RDT	0. RDT kit stock out	1. Yes	Artesunate/Amodiaquine, Arthemether Lumefantrine, Quinine	1. correct	1. Yes	1. Some patienhts	1. Secondary	1. Yes	1. Yes	3. 3	1. Yes	2. I don't know
404	1. SMH	0	19	1. female	1. insured	2	1. yes	1. yes	0. microscopy	0. negative	0. not malaria	1. yea	0. Artemeter?/Lumefantrine	5	0. no	0. non-adherence	0	5	1. SMH	32	0. Male	2. Nurse prescriber	9	1. Yes	0.1	3. Quarterly	testing to know if malaria is positivetreqating according to positive result for malaria	1. correct	treating according to the result of test positive for malaria	1. correct	review of patients	1. correct	to only treat based on a malaria positive test	1. correct	1. Yes	1. Sometimes	Shortage of test kits	0. RDT kit stock out	1. Yes	Artemeter Lumefantrine, Artesunate	1. correct	1. Yes	0. All patients	1. Secondary	1. Yes	1. Yes	4. >3	0. No	2. I don't know
405	1. SMH	0	24	1. female	1. insured	3	1. yes	0. no	no test	no result	1. malaria	1. yea	2. Artesunate only		0. no	0. non-adherence	0	6	1. SMH	37	0. Male	2. Nurse prescriber	10	1. Yes	1	4. Every other year	you want to know whether the symptoms is malaria or any other condition	1. correct	treating positive cases of malaria with antimalarials	1. correct	asking a patient i have traeted for malaria to return to th4e facility for review	1. correct	to prevent drug resistance, not to give medication when there is no indication for it	1. correct	1. Yes	1. Sometimes	shortage of RDT kts	0. RDT kit stock out	1. Yes	Artemeter Lumefantrine, Artesunate, Artesunate Amodiaquine	1. correct	1. Yes	0. All patients	1. Secondary	1. Yes	1. Yes	4. >3	1. Yes	2. I don't know
406	1. SMH	0	42	0. male	1. insured	4	1. yes	0. no	no test	no result	1. malaria	1. yea	2. Artesunate only		1. yes	0. non-adherence	0	19	1. SMH	36	0. Male	1. Physician assistant	2	1. Yes	1	2. twice a year	testing someone with signs and symptoms of malaria with RDT or blood film to diagnose malaria	1. correct	treating the tested malaria antigen positive or presence of malaria parasites with ACT	1. correct	no idea	0. incorrect	to insure that the person tested positive for malaria and treated with ACT is completely cured from malaria	1. correct	1. Yes	1. Sometimes	RDT stock out	0. RDT kit stock out	1. Yes	ACT	1. correct	1. Yes	0. All patients	1. Secondary	1. Yes	1. Yes	4. >3	1. Yes	1. Yes
407	1. SMH	0	2	1. female	1. insured	3	1. yes	0. no	no test	no result	1. malaria	1. yea	0. Artemeter?/Lumefantrine		0. no	0. non-adherence	0	6	1. SMH	37	0. Male	2. Nurse prescriber	10	1. Yes	1	4. Every other year	you want to know whether the symptoms is malaria or any other condition	1. correct	treating positive cases of malaria with antimalarials	1. correct	asking a patient i have traeted for malaria to return to th4e facility for review	1. correct	to prevent drug resistance, not to give medication when there is no indication for it	1. correct	1. Yes	1. Sometimes	shortage of RDT kts	0. RDT kit stock out	1. Yes	Artemeter Lumefantrine, Artesunate, Artesunate Amodiaquine	1. correct	1. Yes	0. All patients	1. Secondary	1. Yes	1. Yes	4. >3	1. Yes	2. I don't know
408	1. SMH	0	2	0. male	1. insured	3	1. yes	0. no	no test	no result	1. malaria	1. yea	0. Artemeter?/Lumefantrine		0. no	0. non-adherence	0	6	1. SMH	37	0. Male	2. Nurse prescriber	10	1. Yes	1	4. Every other year	you want to know whether the symptoms is malaria or any other condition	1. correct	treating positive cases of malaria with antimalarials	1. correct	asking a patient i have traeted for malaria to return to th4e facility for review	1. correct	to prevent drug resistance, not to give medication when there is no indication for it	1. correct	1. Yes	1. Sometimes	shortage of RDT kts	0. RDT kit stock out	1. Yes	Artemeter Lumefantrine, Artesunate, Artesunate Amodiaquine	1. correct	1. Yes	0. All patients	1. Secondary	1. Yes	1. Yes	4. >3	1. Yes	2. I don't know
409	1. SMH	0	21	1. female	1. insured	2	1. yes	0. no	no test	no result	1. malaria	1. yea	0. Artemeter?/Lumefantrine		0. no	0. non-adherence	0	5	1. SMH	32	0. Male	2. Nurse prescriber	9	1. Yes	0.1	3. Quarterly	testing to know if malaria is positivetreqating according to positive result for malaria	1. correct	treating according to the result of test positive for malaria	1. correct	review of patients	1. correct	to only treat based on a malaria positive test	1. correct	1. Yes	1. Sometimes	Shortage of test kits	0. RDT kit stock out	1. Yes	Artemeter Lumefantrine, Artesunate	1. correct	1. Yes	0. All patients	1. Secondary	1. Yes	1. Yes	4. >3	0. No	2. I don't know
410	1. SMH	0	37	1. female	1. insured	0	1. yes	0. no	no test	no result	1. malaria	1. yea	0. Artemeter?/Lumefantrine		0. no	0. non-adherence	0	17	1. SMH	29	0. Male	2. Nurse prescriber	1.5	0. No	0	5. I don't know	testing to know the status of a client whether malaria is positive or negative	1. correct	giving treatment to clients tested posive for malaria	1. correct	following up to ensure proper measures to control and prevent malaria	1. correct	for proper and adequate records keeping	1. correct	1. Yes	1. Sometimes	RDT stock out	0. RDT kit stock out	1. Yes	ACTs, Quinine	1. correct	1. Yes	1. Some patienhts	1. Secondary	1. Yes	1. Yes	4. >3	0. No	1. Yes
411	1. SMH	0	54	1. female	0. not insured	3	1. yes	0. no	no test	no result	1. malaria	1. yea	0. Artemeter?/Lumefantrine		0. no	0. non-adherence	0	6	1. SMH	37	0. Male	2. Nurse prescriber	10	1. Yes	1	4. Every other year	you want to know whether the symptoms is malaria or any other condition	1. correct	treating positive cases of malaria with antimalarials	1. correct	asking a patient i have traeted for malaria to return to th4e facility for review	1. correct	to prevent drug resistance, not to give medication when there is no indication for it	1. correct	1. Yes	1. Sometimes	shortage of RDT kts	0. RDT kit stock out	1. Yes	Artemeter Lumefantrine, Artesunate, Artesunate Amodiaquine	1. correct	1. Yes	0. All patients	1. Secondary	1. Yes	1. Yes	4. >3	1. Yes	2. I don't know
412	1. SMH	0	13	0. male	0. not insured	2	1. yes	0. no	no test	no result	1. malaria	1. yea	0. Artemeter?/Lumefantrine		0. no	0. non-adherence	0	5	1. SMH	32	0. Male	2. Nurse prescriber	9	1. Yes	0.1	3. Quarterly	testing to know if malaria is positivetreqating according to positive result for malaria	1. correct	treating according to the result of test positive for malaria	1. correct	review of patients	1. correct	to only treat based on a malaria positive test	1. correct	1. Yes	1. Sometimes	Shortage of test kits	0. RDT kit stock out	1. Yes	Artemeter Lumefantrine, Artesunate	1. correct	1. Yes	0. All patients	1. Secondary	1. Yes	1. Yes	4. >3	0. No	2. I don't know
413	1. SMH	0	55	1. female	1. insured	1	1. yes	0. no	no test	no result	1. malaria	1. yea	0. Artemeter?/Lumefantrine		0. no	0. non-adherence	0	16	1. SMH	31	0. Male	2. Nurse prescriber	5	1. Yes	3	0. Never	to test for malaria parasites	1. correct	traeting patients who have malaria parasites	1. correct	follow-up patients treated for malaria	1. correct	for effective case management, prevent treatment failure, prevent drug resistant	1. correct	1. Yes	1. Sometimes	availability of test kits and Lab	0. RDT kit stock out	1. Yes	ACT, SP	1. correct	1. Yes	0. All patients	1. Secondary	1. Yes	1. Yes	4. >3	0. No	1. Yes
414	1. SMH	0	1	1. female	1. insured	0	1. yes	0. no	no test	no result	1. malaria	1. yea	2. Artesunate only		0. no	0. non-adherence	0	17	1. SMH	29	0. Male	2. Nurse prescriber	1.5	0. No	0	5. I don't know	testing to know the status of a client whether malaria is positive or negative	1. correct	giving treatment to clients tested posive for malaria	1. correct	following up to ensure proper measures to control and prevent malaria	1. correct	for proper and adequate records keeping	1. correct	1. Yes	1. Sometimes	RDT stock out	0. RDT kit stock out	1. Yes	ACTs, Quinine	1. correct	1. Yes	1. Some patienhts	1. Secondary	1. Yes	1. Yes	4. >3	0. No	1. Yes
[truncated: 15 more columns]
